# Supplementary material for: Impact of delivery mode-associated gut microbiota dynamics on health in the first year of life
Source: Nat Commun. 2019 Nov 1;10:4997. doi: 10.1038/s41467-019-13014-7 (PMC6825150; doi:10.1038/s41467-019-13014-7)
Supplement: Supplementary file 4 — Source Data [file 41467_2019_13014_MOESM4_ESM.xlsx]

## Sheet: T1
pp_alg_utn_v	gender	grav	ga	bw	rm	a5	sob	hosp	sib_num	sib5	pet	smoke	high_educ	bf_days	bottle_excl	solid_days	pacifier_1m	AB	AB_courses	daycare_since	fever_sum	GI_pp_nausea_sum	GI_constipation_sum	GI_diarrhea_sum	GI_vomit_sum	thrush_sum	ri_freq_cat
1	female	2	39.7143	3665	5	10	Spring	2	1	1	none	0	1	50	0	100	0	0	0	>m12	4	0	0	0	1	0	3-7
0	female	2	39.1429	3635	0	10	Spring	14	1	1	none	0	1	0	1	165	1	0	0	m4	1	0	0	1	0	0	0-2
1	male	1	39.7143	2890	2	10	Spring	2	0	0	cat(s)	0	1	25	0	122	1	0	0	>m12	4	0	0	0	0	0	3-7
0	male	2	38.7143	3700	0	9	Spring	13	1	1	none	0	1	0	1	112	1	1	2	m4	3	0	0	0	0	0	3-7
1	female	2	40.1429	3580	2.5	10	Spring	1	1	1	none	0	1	5	0	134	1	1	1	m3	1	0	0	0	3	0	3-7
0	male	2	40.5714	3348	8	10	Spring		1	1	none	0	1	234	0	120	1	0	0	m4	2	0	0	1	0	0	3-7
1	female	2	39.1429	3900	5	10	Spring	2	2	0	none	0	1	221	0	157	1	0	0	m9	1	0	0	0	0	0	0-2
0	female	4	38.7143	3080	20	9	Spring	12	1	0	none	0	1	23	0	115	1	1	1	m9	1	0	0	0	0	0	0-2
1	female	2	41.2857	3515	12	10	Spring	4	0	0	none	0	1	0	1	107	1	0	0	>m12	0	0	1	0	1	0	0-2
1	female	2	41.5714	3060	8	10	Spring	1	0	0	none	0	1	97	0	182.5	1	1	2	m4	3	1	0	0	0		3-7
0	male	1	37.2857	2710	48	8	Spring	11	0	0	other	0	1	0	1	160	1	1	4	m6	3	0	0	0	1	0	3-7
1	female	9	39.4286	3655	3	10	Spring	1	2	1	none	0	1	0	1	159	1	0	0	m4	1	0	0	1	0	2	3-7
1	male	1	37.8571	3500	8	7	Spring	4	0	0	cat(s)	0	1	131	0	123	1	0	0	m3	0	0	0	2	2	0	0-2
0	female	2	39.1429	3810	0	7	Spring	14	1	0	none	0	1	188	0	127	0	0	0	m6	1	0	0	0	0	0	3-7
0	male	4	40	3065	0	10	Spring	30	2	1	none	0	0	181	0	114	1		0			0
0	female	1	41.1429	2985	11	10	Spring	15	0	0	other	0	1	64	0	128	1	0	0	m3	5	0	3	1	1		3-7
1	male	2	37.5714	3030	3	10	Spring	2	2	1	dog(s)	0	0	229	0	182.5	1	0	0	>m12	2	0	1	0	0	1	3-7
1	male	2	41.4286	3360	8	10	Summer		1	1	other	0	1	359	0	182.5	1	0	0	m6	1	0	1	0	0	0	0-2
0	female	2	38.4286	3050	0	9	Summer	12	1	1	dog(s)	0	1	41	0	118	1	0	0	>m12	1	0	0	0	0	0	3-7
0	male	2	39.7143	3790	0	10	Summer	12	1	1	none	0	1	370	0	142	1	0	0	m3	3	0	0	2	0	0	3-7
0	male	4	38.5714	3360	0	10	Autumn	20	1	1	none	0	1	52	0	128	1	1	1	m4	4	0	2	0	1	0	3-7
1	male	2	37.4286	3175	4.5	8	Summer	1	0	0	other	0	1	161	0	121.667	0	1	1	m9	3	0	0	1	1	0	3-7
0	male	2	38.7143	3600	0	10	Summer	4	1	1	none	0	1	17	0	120	1	1	2	>m12	1	0	0	0	0	3	3-7
1	female	1	38	2750	13	10	Autumn	6	2	0	none	0	0	368	0	178	0	0	0	>m12	2	0	0	1	0	0	3-7
0	male	7	39	3905	0	10	Winter	8	3	0	cat(s)	0	0	0	1	164	1	0	0	m6	3	0	0	1	0	0	3-7
0	male	4	39.2857	3655	0	10	Spring	8	1	1	cat(s)	0	0	366	0	191	0	1	1	>m12	2	0	3	1	0	0	3-7
1	female	4	40.7143	3605	4	10	Winter	1	2	1	none	0	1	270	0	176	0	0	0	m4	3	0	0	0	0	1	3-7
0	male	3	36.7143	3130	0	10	Winter	12	2	1	cat(s) + dog(s)	1	1	11	0	273.75	1	1	1	>m12	2	0	0	0	0	0	3-7
1	female	3	38.4286	3390		10	Spring	4	1	1	dog(s)	0	1	361	0	168	0	0	0	m4	2	0	2	0	0	0	3-7
0	male	2	39.7143	3890	0	10	Winter	20	1	1	cat(s)	0	1	41	0	179	0	1	1	m3	3	0	2	0	1	0	3-7
0	female	1	38.7143	3135	0	10	Winter	7	0	0	other	0	1	175	0	153	0	0	0	>m12	2	0	0	0	0	0	0-2
0	male	2	41	3855	7	8	Summer	12	1	1	none	0	1	271	0	157	0	1	1	m9	2	1	2	1	1	0	0-2
1	male	3	41.1429	4740	2	10	Summer	0	2	1	none	0	1	326	0	177	0	1	2	m3	2	0	0	1	1	0	0-2
1	female	1	40.7143	3120	6	10	Summer	0	0	0	none	0	1	175	0	212	1	1	2	m9	2	0	1	0	0	4	0-2
0	female	1	38.8571	3445	0	10	Winter	7	0	0	cat(s)	0	1	46	0	132	1	1	2	m3	5	0	0	0	0	0	3-7
1	male	1	40.7143	3100	6.75	10	Spring	1	0	0	none	0	0	1	0	125	1	0	0	>m12	1	0	0	1	0	0	0-2
1	male	1	41	3845	4		Winter	8	0	0	none	0	1	361	0	172	0	0	0	>m12	1	0	0	0	1	0	0-2
1	female	1	41	3740	4	10	Spring	2	0	0	none	0	0	245	0	174	1	1	1	m6	2	0	0	0	0	0	3-7
1	female	2	40.5714	3890	12.5	9	Spring	3	1	1	none	0	1	188	0	179	1	0	0	>m12	1	1	0	0	0	0	3-7
1	female	3	39.7143	3430	0.5	10	Spring	1	1	0	none	0	1	375	0	115	1	0	0	>m12	2	0	0	0	0	0	0-2
1	male	2	38.1429	3780	5.75	10	Spring	3	1	1	none	0	0	169	0	120	1	0	0	m3	2	0	2	0	0	0	0-2
0	male	4	39.4286	4365	0	10	Spring	7	1	1	cat(s)	0	1	0	1	125	1	0	0	m4	2	0	0	0	1	1	3-7
0	male	2	39.4286	4255	9	10	Summer	10	0	0	none	0	0	32	0	119	1	1	3	m3	5	0	0	0	0	0	3-7
0	female	1	39	3330	0	10	Winter	12	0	0	none	0	0	1	0	120	0	0	0	m4	1	0	0	1	1	0	3-7
1	female	4	39.4286	2880		10	Autumn	0	0	0	dog(s)	0	0	44	0	116	1	0	0	>m12	1	0	0	0	0	0	0-2
0	female	1	39.7143	3680		10	Spring	12	0	0	dog(s)	0	0	0	1	183	1	1	1	>m12	1	0	0	0	0	0	0-2
1	male	2	39	3685	4	10	Winter	4	1	1	other	0	1	0	1	92	1	0	0	m3	1	0	3	1	1	0	3-7
1	male	2	40.4286	3300	3	9	Summer	1	1	1	none	0	1	134	0	153	1	0	0	m6	2	1	0	0	1	0	3-7
0	female	1	38.7143	2750	0	10	Spring	10	0	0	none	0	1	55	0	237	0	0	0	m4	1	0	1	2	0	0	0-2
1	female	4	40.7143	3610	8	10	Winter	3	1	0	none	0	0	120	0	120	1	0	0	m3	4	1	0	0	0	0	3-7
1	female	2	40.7143	2765	2	10	Spring	6	1	1	cat(s)	0	0	13	0	118	0	0	0	>m12	2	0	1	1	1	1	3-7
1	female	1	40.1429	3424	13.25	10	Autumn	4	2	1	none	0	0	0	1	123	1	0	0	>m12	4	0	1	0	0	0	3-7
1	male	2	38.5714	2930	0.5	10	Spring	1	1	1	none	0	1	1	0	114	1	0	0	m6	2	0	0	0	0	0	3-7
0	male	2	38	2895	0	9	Summer	9	1	1	none	0	1	213	0	184	1	0	0	m9	2	0	0	1	0	0	3-7
1	female	4	39.8571	3840		10	Summer	3	1	1	none	0	1	365	0	185	1	0	0	m3	1	0	0	1	0	0	3-7
1	female	2	39.5714	3460	0	9	Summer	2	1	1	none	0	1	118	0	118	1	1	1	m4	2	0	0	0	1	0	3-7
1	male	4	38.2857	2855	5	10	Summer	2	1	1	none	0	1	109	0	165	1	0	0	m4	2	0	0	1	1	0	0-2
0	female	3	39.2857	2850	0	10	Summer	8	1	0	none	0	1	26	0	159	1	0	0	m4	3	0	0	0	0	0	3-7
1	male	2	39.1429	3895	2.5	10	Summer	1	1	1	cat(s)	0	1	0	1	153	1	1	3	>m12	4	0	2	1	1	2	3-7
1	male	2	41.8571	4640	2	10	Summer		1	1	other	0	1	183	0	155	1	0	0	m3	3	0	1	2	1	0	3-7
1	female	1	37.7143	3886	23	10	Summer	2	0	0	none	0	1	3	0	165	1	1	1	m6	2	0	0	0	0	0	3-7
0	male	3	39.2857	4040	0	10	Summer	16	1	0	none	0	0	24	0	116	1	1	2	m4	2	0	0	0	1	1	3-7
1	female	2	41.1429	3510	2	10	Summer	1	1	1	none	0	1	363	0	125	0	0	0	>m12	1	0	0	1	0	0	0-2
0	female	3	39.5714	4375	0	10	Summer	12	2	1	none	0	1	364	0	180	0	0	0	>m12	1	1	2	0	0	0	0-2
1	female	2	38.4286	2930	3	10	Summer	2	1	1	cat(s)	0	1	1	0	177	1	1	1	m9	3	0	1	0	1	1	3-7
0	female	2	40.2857	4410	8	9	Summer		0	0	cat(s)	0	1	3	0	126	1	0	0	m3	2	0	5	0	0	2	0-2
1	female	3	38	3220	7	10	Summer	3	1	1	none	0	1	296	0	136	0	0	0	m4	4	0	0	0	2	0	3-7
1	female	3	40.7143	3365	2	10	Summer	2	2	0	other	0	1	371	0	117	0	0	0	>m12	0	0	0	0	0	1	0-2
1	male	2	40	3660		10	Summer	4	1	1	none	0	1	3	0	119	1	0	0	m3	0	0	2	2	0	2	0-2
0	female	2	38.5714	3810	0	10	Summer	24	1	1	none	0	0	0	1	125	0	1	4	m4	1	0	0	1	0	0	3-7
1	male	3	41.4286	3250	3	10	Summer	2	0	0	cat(s)	0	1	51	0	115	1		0	m3		0
1	male	2	40.1429	3080	5	10	Summer	1	1	1	cat(s)	0	1	0	1	117	1	1	1	m3	1	0	0	1	1	0	3-7
1	female	4	40.7143	3820	0	10	Summer		2	1	other	0	1	364	0	106	0	0	0	m3	1	0	5	0	0	0	0-2
1	female	1	39.8571	4055	7	10	Summer	6	0	0	none	0	1	202	0	172	1	0	0	m4	2	0	0	0	0	0	0-2
0	male	2	39	3330		10	Summer	14	1	1	cat(s)	0	1	0	1	126	1	1	1	m6	3	0	1	1	0	1	3-7
0	male	3	38.8571	3775	0	10	Summer	16	2	1	none	0	1	8	0	166	0	0	0	m6	3	0	0	2	1	0	3-7
1	female	5	40.7143	3400	5	10	Summer	4	1	1	other	0	1	170	0	157	0	0	0	m4	1	0	0	0	0	0	3-7
1	male	1	39.7143	3135	3	10	Summer	2	0	0	cat(s)	0	1	43	0	122	1	1	1	m3	2	0	0	1	1	0	3-7
1	male	4	40	4005	8	10	Autumn	4	1	1	none	0	1	250	0	134	1	0	0	>m12	1	0	0	0	0	0	3-7
1	male	1	39.5714	3645	3.5	6	Autumn	18	0	0	cat(s) + dog(s)	0	0	81	0	107	1	1	1	m4	2	0	0	0	0	1	0-2
1	male	2	42	4320	18	9	Summer	12	0	0	none	0	1	0	1	179	1	1	2	m4	2	0	1	0	0	0	3-7
0	female	2	39.1429	4100	0	10	Autumn		1	1	none	0	1	367	0	164	0	0	0	m6	0	1	0	0	0	0	3-7
0	female	1	40	3600	18	9	Autumn	14	0	0	cat(s)	0	0	13	0	121	1	1	1	>m12	4	1	0	1	0	0	3-7
0	female	2	38.1429	4130	0	9	Autumn	18	1	1	none	0	1	6	0	120	1	1	3	m4	4	0	0	2	0	0	3-7
0	male	2	40.2857	3880	0	10	Autumn	12	1	1	cat(s)	1	0	1	0	151	1	0	0	m3	1	0	0	0	0	0	3-7
0	female	2	38.4286	3820	0	10	Autumn	4	1	1	none	0	0	3	0	112	1	0	0	>m12	0	0	0	1	0	0	0-2
1	male	1	40.7143	3220	3	7	Autumn	6	0	0	none	0	1	37	0	119	1	0	0	m9	2	0	0	0	0	0	0-2
1	female	2	40.4286	3725	14	10	Autumn	5	1	1	none	0	1	103	0	126	0	0	0	m9	1	0	1	2	0	1	0-2
1	female	3	40.8571	4250	2	10	Autumn		3	0	cat(s) + dog(s)	0	0	362	0	123	0	1	1	m3	1	2	1	0	0	0	0-2
0	male	5	39	3840	0	10	Autumn	12	2	1	none	0	1	0	1	114	1	0	0	m3	1	0	0	1	0	0	3-7
0	male	2	39	3730	0	10	Autumn	12	1	0	cat(s) + dog(s)	0	1	126	0	152	1	0	0	m3		0					3-7
1	female	7	39.8571	3890		9	Autumn	4	1	0	cat(s)	0	1	227	0	182.5	0	0	0	>m12	1	0	0	1	0	0	0-2
1	male	1	40	3215	44	10	Autumn	10	0	0	cat(s)	0	1	19	0	128	1	0	0	>m12	2	0	0	0	0	0	3-7
1	male	1	38.7143	3330	6	10	Autumn	7	0	0	dog(s)	0	1	121	0	128	1	0	0	>m12	1	1	0	1	0	2	0-2
0	female	2	39	3580	0	10	Autumn	6	1	0	dog(s)	0	1	374	0	121	0	0	0	>m12	0	0	0	1	0	0	0-2
1	female	3	37.8571	4270	5	10	Autumn	11	1	1	dog(s)	0	1	24	0	121	1	0	0	m2	0	1	0	0	0	0	3-7
0	female	2	39	3640	0	10	Winter	12	1	1	none	0	1	85	0	120	1	0	0	m3	0	0	0	1	0	0	3-7
1	male	1	40.4286	3880	6	10	Winter	1	0	0	cat(s)	0	0	248	0	115	1	1	1	m9	2	0	0	0	0	0	3-7
1	female	2	39.5714	3895	8	10	Winter	5	1	1	other	0	1	366	0	167	0	0	0	m4	1	0	0	0	0	0	3-7
0	female	2	39.1429	3710	0	10	Winter	12	2	1	cat(s) + dog(s)	0	0	0	1	108	1	0	0	>m12	1	0	0	2	0	0	3-7
1	male	3	39.2857	2335	3	10	Winter	14	0	0	dog(s)	1	0	1	0	108	1	1	1	>m12	1	0	1	0	0	2	3-7
1	male	2	39.7143	3440	7	10	Winter	16	0	0	cat(s) + dog(s)	0	1	1	0	113	1	0	0	>m12	2	1	1	0	0	3	3-7
0	female	2	38	4580	0	10	Winter	18	1	1	cat(s)	0	0	0	1	120	1	0	0	m4	3	0	0	1	0	0	3-7
1	male	2	39.7143	4600		10	Winter	0	1	1	cat(s)	0	1	315	0	163	1	0	0	m3	3	0	1	0	0	2	3-7
1	male	2	40	3465	0	10	Winter	2	1	1	none	0	1	181	0	110	1	0	0	m9	3	0	0	2	1	0	3-7
1	male	1	40.1429	2930	2	10	Winter	8	0	0	none	0	1	372	0	147	1	0	0	m3	0	0	0	0	0	0	0-2
1	male	4	38.4286	3650	25	10	Winter	5	0	0	cat(s)	0	1	0	1	128	0	1	1	m3	4	0	0	0	0	1	3-7
0	male	2	38.8571	3620	0	9	Winter	12	1	1	cat(s)	0	0	118	0	135	1	0	0	m3	3	0	0	0	0	1	3-7
0	female	1	39	3160	0	10	Winter	8	0	0	dog(s)	0	0	20	0	165	1	0	0	>m12	1	0	0	0	0	1	0-2
1	female	1	38.1429	3540	9	10	Winter	12	0	0	cat(s)	0	1	157	0	157	1	0	0	m9	2	0	1	1	0	0	0-2
0	female	2	40	4025	5	10	Winter	10	1	1	none	0	1	110	0	142	0	0	0	m6	2	0	2	0	1	0	3-7
1	male	2	41.4286	3965	5	10	Summer	1	1	1	cat(s)	0	1	367	0	125	1	0	0	m6	2	0	0	0	0	1	0-2
1	female	2	41.1429	3515	1	10	Summer	1	1	1	none	0	1	366	0	157	0	0	0	>m12	0	1	0	0	0	0	0-2
1	male	2	39.4286	3520	2	10	Summer	2	1	1	none	0	1	0	1	151	0	0	0	m3	4	0	0	1	0	0	3-7
1	male	2	40.4286	3000	0	9	Summer	2	1	0	cat(s)	0	1	31	0	182.5	1	1	1	m6	3	0	1	0	0	0	3-7
1	female	4	38.4286	3500	4	9	Summer	5	1	1	none	0	1	371	0	111	0	0	0	m12	0	0	0	0	0	0	3-7
1	female	1	39.5714	3440	6	9	Summer	4	0	0	none	0	1	337	0	133	1	0	0	m6	1	0	0	0	0	0	0-2
1	female	1	37	2415	48	9	Autumn	4	1	1	none	0	1	0	1	134	1	0	0	m4	2	0	1	1	0	0	0-2
1	female	1	37	2415	48	9	Autumn	4	1	1	none	0	1	0	1	134	1	0	0	m4	2	0	1	1	0	0	0-2
1	female	2	39.5714	3600	0.5	10	Autumn	3	1	1	none	0	0	360	0	118	1	0	0	>m12	4	0	0	0	1	0	3-7

## Sheet: F1A, F2, SF 4 & 8, ST1
NMDS1	NMDS2	Timepoint	birthmode	bottle_excl
-0.160153	-0.516348	47	1	0
-0.343222	-0.278883	47	1	0
0.0990646	-0.200579	47	1	0
-0.22741	-0.216643	47	1	1
-0.403578	-0.14966	47	1	0
-0.273072	-0.250585	48	1	0
-0.0470268	-0.520993	48	1	0
0.234268	-0.107524	48	3	0
-0.375452	-0.112125	48	1	1
0.203551	-0.223013	48	1	0
-0.359334	-0.0346808	48	1	0
0.18216	-0.397303	48	1	0
-0.0407135	-0.225711	48	1	1
-0.188527	-0.288742	48	1	0
0.122513	-0.172771	49	1	0
-0.16094	-0.0525238	49	1	1
0.397696	-0.313556	49	1	0
-0.125855	-0.108457	49	1	0
0.468838	-0.0819931	49	1	0
0.863217	-0.158139	50	1	0
0.0837873	-0.0793564	50	1	0
0.4469	-0.151617	50	1	0
0.796695	-0.23505	50	1	1
0.631365	-0.255462	50	1	1
1.30714	0.24299	60	2	0
1.28951	0.218893	60	1	0
-0.376292	-0.0156324	60	1	0
1.2097	0.336757	60	3	0
1.09022	0.127159	60	1	0
0.998899	0.0154003	60	3	0
1.25003	0.257184	60	3	0
1.1633	0.201911	60	2	0
1.15748	0.173881	60	3	0
1.29395	0.15271	60	1	0
1.03108	0.127884	60	1	0
1.08087	0.192149	60	1	0
1.28162	0.232327	60	3	0
1.18058	0.25015	60	1	1
0.986048	0.0833337	60	1	0
1.19456	0.206574	60	3	1
1.10368	0.0601521	60	1	0
1.20086	0.312109	60	1	0
1.14597	0.230712	60	1	0
1.12547	0.177986	60	1	0
1.03784	0.084524	60	1	0
1.04134	0.028258	60	1	0
1.14932	0.373736	60	1	0
1.12858	0.238751	60	3	1
1.062	0.145418	60	3	1
1.12922	0.157382	60	2	1
1.08209	0.270264	60	1	0
1.26317	0.375154	60	3	0
1.0376	0.00540119	60	1	0
1.26472	0.188048	60	1	0
1.07013	-0.313115	60	1	0
0.430014	0.389105	60	1	0
1.20544	0.0893173	60	1	0
-0.249525	-0.26778	47	1	0
0.0133943	-0.845655	47	1	0
-0.184753	-0.274785	47	3	0
-0.0778772	-0.374753	47	1	0
-0.442866	-0.338898	47	3	0
0.200197	0.166355	47	1	0
-0.190678	-0.184203	47	1	0
0.131188	-0.212939	47	3	1
-0.0245265	-0.298242	47	1	0
0.157106	-0.461215	48	1	0
-0.171639	-0.34847	48	1	0
0.451885	-0.486426	48	1	0
-0.15101	-0.115165	48	3	0
0.385553	-0.235774	48	1	0
-0.341243	-0.335462	48	3	0
0.11174	0.40546	48	1	0
-0.223308	-0.372881	48	1	0
0.374476	-0.253791	48	3	1
0.22552	-0.182399	48	1	0
0.393188	-0.450133	49	1	0
0.364705	-0.410522	49	1	0
0.794143	-0.331245	49	1	0
0.709212	-0.0517293	49	3	0
0.291596	0.125015	49	1	0
0.385946	-0.252432	49	3	0
0.477457	-0.383805	49	1	0
-0.109764	-0.18058	49	1	0
0.644523	0.0647835	49	3	1
0.40727	-0.556412	49	1	0
0.44456	-0.460978	50	1	0
0.903623	-0.284535	50	1	0
0.766565	-0.00428488	50	3	0
0.789532	0.0122506	50	1	0
0.472052	-0.330385	50	3	0
0.650592	-0.322434	50	1	0
0.507113	-0.318213	50	1	0
0.685359	-0.0459203	50	3	1
0.715805	-0.263656	50	1	0
-0.368404	-0.196416	47	1	0
-0.104773	-0.639301	47	3	1
-0.220149	-0.545536	47	1	0
0.0714487	-0.532524	47	1	0
-0.220913	-0.243556	47	1	0
-0.198378	-0.422438	47	1	1
-0.527273	-0.170749	47	3	0
-0.152837	-0.550988	47	3	0
-0.145883	-0.474493	47	1	0
-0.220071	-0.235951	47	2	0
-0.0798591	-0.216803	48	1	0
0.132287	-0.387423	48	3	1
-0.295424	-0.182128	48	1	0
0.0231123	-0.347363	48	1	0
-0.207111	-0.173185	48	1	0
-0.427424	-0.321897	48	3	0
0.100511	-0.447153	48	3	0
0.148327	-0.336745	48	1	0
-0.206611	-0.0248458	48	2	0
0.420352	-0.228435	49	1	0
-0.518241	0.509349	49	3	1
0.139292	-0.344254	49	1	0
-0.123004	0.125404	49	1	0
0.0253421	-0.272638	49	1	0
-0.119131	-0.571435	49	1	1
0.569031	-0.631594	49	3	0
0.163494	-0.265037	49	1	0
0.521761	-0.349634	49	2	0
0.4264	-0.238492	50	1	0
0.56443	-0.272166	50	3	1
0.595142	-0.388421	50	1	0
0.660868	-0.105483	50	1	0
0.48307	-0.0744935	50	1	0
0.254669	-0.417043	50	1	1
-0.282015	0.460014	50	3	0
0.296127	0.0200298	50	3	0
0.161833	-0.285515	50	1	0
0.669127	-0.315381	50	2	0
-0.990465	0.210507	42	3	1
-0.634969	0.509689	42	1	0
-0.893733	0.0688775	42	3	1
-0.109495	0.932896	42	1	0
-0.374025	0.672783	42	2	0
-0.276337	-0.0143849	42	1	0
-0.79259	0.770661	42	2	0
-0.242362	-0.177621	42	1	1
-0.0685534	0.617299	42	1	0
-0.281802	0.0413201	42	1	0
-0.661738	0.302402	43	3	1
-0.569648	-0.0698444	43	1	0
-0.817136	0.00464772	43	3	1
-0.181387	-0.167635	43	1	0
-0.420432	0.66108	43	2	0
-0.234682	-0.284941	44	1	0
-0.781914	0.150387	43	2	0
-0.12514	-0.245559	43	1	1
-0.27463	0.398431	43	1	0
-0.231538	-0.00362093	43	1	0
-0.827169	0.133582	44	3	1
-0.475962	-0.210356	44	1	0
-0.733589	0.198963	44	3	1
-0.165945	-0.277108	44	1	0
-0.558725	-0.362279	44	2	0
-0.296392	-0.0640083	44	1	0
-0.791836	0.0373879	44	2	0
0.018607	-0.242069	44	1	1
-0.100345	0.451766	44	1	0
-0.25951	0.447084	45	3	1
-0.324503	-0.0812404	45	1	0
-0.231899	-0.0826993	45	3	1
-0.104113	-0.371343	45	1	0
-0.360875	-0.155501	45	2	0
0.0345433	-0.175954	45	1	0
-0.390424	-0.177388	45	2	0
0.172419	-0.29514	45	1	1
-0.0146755	0.3742	45	1	0
-0.231289	-0.5549	45	1	0
-0.595391	0.376249	42	2	1
-0.532058	-0.130107	42	1	1
-0.478619	-0.233396	42	1	0
-0.856571	0.453658	42	3	0
-0.604241	-0.0610592	42	3	0
-0.947288	0.181429	42	2	0
-0.469428	0.0194058	42	1	0
0.139051	0.344953	42	1	0
-0.805864	0.194953	42	3	0
-0.950419	0.264367	42	3	0
-0.433028	0.206593	43	2	1
-0.380484	-0.143184	43	1	1
-0.487307	-0.00671085	43	1	0
-0.916889	0.358518	43	3	0
-0.554611	-0.011847	43	3	0
-0.906172	0.239962	43	2	0
-0.470467	-0.171878	43	1	0
-0.356545	-0.664174	43	1	0
-0.574436	0.317565	43	3	0
-0.659696	0.298843	43	3	0
-0.523947	0.21014	44	2	1
-0.280002	-0.556233	44	1	1
-0.410594	-0.152468	44	1	0
-0.594282	0.0586072	44	3	0
-0.612072	-0.131544	44	3	0
-0.801189	0.297156	44	2	0
-0.401967	-0.553657	44	1	0
0.148441	-0.737414	44	1	0
-0.353717	-0.00425482	44	3	0
-0.500753	0.0328513	44	3	0
-0.0631518	0.106953	45	2	1
-0.160501	-0.449859	45	1	1
-0.257851	-0.23081	45	1	0
-0.259955	0.292683	45	3	0
-0.643266	-0.264761	45	3	0
-0.07432	0.544355	45	2	0
-0.0697872	-0.235464	45	1	0
0.194763	-0.50123	45	1	0
-0.143364	-0.0953429	45	3	0
-0.542105	0.096888	45	3	0
-0.208851	1.22782	41	1	0
-0.445285	0.823313	41	1	0
-0.60916	1.27666	41	1	0
-0.28321	1.20579	41	3	0
-0.438786	0.982734	40	1	0
-0.529995	1.29194	40	1	0
-0.407568	1.30839	40	3	0
0.0603893	-0.350375	40	1	0
-0.484291	0.914886	41	1	0
-0.517486	0.991901	41	1	0
-0.404951	0.859018	41	1	1
-0.599291	0.842107	40	1	0
-0.465962	1.02297	40	2	0
-0.165962	1.44623	40	1	0
-0.498618	1.09799	40	3	0
-0.271596	1.01743	40	1	0
-0.665204	1.03913	40	1	0
-0.798431	1.00002	40	3	0
-0.812857	0.785741	41	2	0
-0.514914	1.20651	40	3	1
-0.730518	0.971409	40	1	0
-0.560615	0.876147	40	1	0
-0.413286	0.852081	40	1	0
-0.141178	0.16246	41	1	0
-0.191364	-0.197677	47	3	1
-0.170935	-0.155036	47	1	0
-0.240161	-0.116847	47	3	1
-0.0899443	-0.339162	47	1	0
-0.271166	-0.257279	47	2	0
0.120067	-0.273654	47	1	0
-0.288722	-0.16814	47	2	0
0.0782002	-0.207628	47	1	1
-0.156594	-0.125621	47	1	0
-0.0135739	-0.492806	47	1	0
-0.260948	0.434118	48	3	1
-0.158023	-0.155599	48	1	0
0.212559	-0.179966	48	3	1
-0.0349472	-0.315103	48	1	0
-0.302549	-0.176071	48	2	0
-0.156568	-0.141868	48	1	0
-0.326337	-0.154222	48	2	0
0.594141	-0.193665	48	1	1
-0.0707993	-0.369398	48	1	0
-0.0471915	-0.182637	48	1	0
0.517665	-0.204872	49	3	1
0.0673014	-0.280529	49	1	0
0.584862	-0.230232	49	3	1
0.154904	-0.31959	49	1	0
0.503071	-0.21249	49	2	0
0.633457	-0.341698	49	1	0
-0.747397	0.288138	49	2	0
0.779396	-0.119676	49	1	1
-0.0833215	-0.318159	49	1	0
-0.356627	-0.0838394	49	1	0
0.738402	0.00603709	50	3	1
0.683161	-0.33997	50	1	0
0.804195	-0.0410404	50	3	1
0.504948	-0.230708	50	1	0
0.603287	-0.187838	50	2	0
0.841351	-0.111785	50	1	0
0.514849	-0.298158	50	2	0
0.909374	0.0237717	50	1	1
0.534665	-0.438497	50	1	0
0.588048	-0.254528	50	1	0
0.355431	-0.339063	47	2	1
-0.133482	-0.278792	47	1	1
-0.0979207	-0.358076	47	1	0
-0.333984	-0.106315	47	3	0
-0.220083	-0.338679	47	2	0
0.117559	-0.46659	47	1	0
0.0640316	-0.3239	47	1	0
0.0530334	-0.260252	47	3	0
-0.344378	-0.0990076	47	3	0
0.397364	-0.421587	48	2	1
0.173968	-0.572366	49	1	1
-0.397144	-0.161368	48	1	0
0.559714	-0.27801	48	3	0
0.0313908	-0.333327	48	2	0
0.345537	-0.0179295	48	1	0
0.111115	-0.189278	48	1	0
0.131199	-0.262661	48	3	0
-0.412242	-0.0929836	48	3	0
0.399985	-0.159741	49	2	1
0.533	-0.177588	50	1	1
0.058423	-0.402368	49	1	0
0.625454	-0.170453	49	2	0
0.868855	0.0142157	49	1	0
0.692747	-0.239297	49	1	0
0.733162	-0.21952	49	3	0
-0.309185	-0.117734	49	3	0
0.283357	-0.114266	50	1	0
-0.395332	-0.44457	50	3	0
0.770729	-0.0859891	50	2	0
1.10513	0.359241	50	1	0
0.909732	-0.0987203	50	1	0
0.792997	-0.126185	50	3	0
0.415551	-0.305297	50	3	0
-0.342123	-0.0297739	44	3	0
0.708128	-0.296678	49	3	0
0.777104	0.0252259	50	1	1
-0.310544	0.679426	44	1	0
-0.2617	0.130597	45	3	0
-0.456721	0.0484789	44	3	0
-0.133937	-0.188097	47	1	0
-0.193694	-0.533565	47	1	0
-0.0149904	0.177839	47	3	0
-0.362991	-0.100805	47	1	1
-0.19654	-0.137975	47	1	1
0.0266599	-0.199303	48	1	1
0.00683585	0.367963	49	1	0
0.518203	0.0278432	49	3	0
-0.0524371	-0.0610647	49	1	1
-0.0263855	-0.0111446	49	1	1
0.585807	-0.0263442	49	1	0
0.509452	-0.180378	50	1	0
0.0476581	-0.221219	50	1	0
0.808663	0.0240232	50	3	0
-0.000628997	-0.105908	50	1	1
1.19395	0.390049	60	3	0
1.08451	0.282907	60	3	0
1.18092	0.353095	60	1	0
1.20793	0.156634	60	1	1
1.11263	0.238454	60	3	0
1.25087	0.348701	60	2	0
1.04273	0.00251144	60	1	1
1.06135	0.326374	60	1	0
1.18261	0.374889	60	1	0
1.00434	0.18297	60	3	1
1.08764	0.310982	60	1	0
1.15021	0.330424	60	1	1
1.31138	0.407642	60	2	0
1.17932	0.137643	60	1	1
-0.0829652	-0.019269	48	2	1
-0.0802969	-0.110159	48	1	1
0.989126	0.590369	41	1	0
1.10746	0.54647	41	1	0
0.0508002	0.148904	41	1	0
0.825015	0.622761	41	3	0
-0.440692	0.399654	41	1	1
0.284113	0.837923	41	3	0
-0.625739	-0.0157423	41	1	0
0.835496	0.546883	41	3	0
0.390069	0.675568	41	2	1
0.242429	0.369183	41	1	0
0.415284	0.739098	41	1	0
0.00327681	0.955437	41	3	0
0.564968	0.55935	41	1	0
0.355536	0.863741	41	1	1
-0.211764	-0.0282256	41	1	0
0.104207	0.932346	41	3	0
0.608934	0.889427	41	3	1
-0.195369	1.02923	41	2	0
0.10442	-0.64016	41	1	0
0.0688455	-0.511639	41	1	0
-0.136891	1.04917	41	1	0
0.28515	0.453772	41	1	0
-0.297123	0.860322	41	1	0
-0.127879	0.219509	41	1	0
0.349249	1.11877	41	1	0
0.773703	0.867253	41	3	0
0.271518	0.83897	41	3	1
-0.34571	0.76737	41	1	0
0.512917	0.89509	41	1	0
0.0491413	0.381564	41	2	0
0.31108	0.912407	41	3	0
0.749738	0.729645	41	3	0
-0.413358	0.697205	41	1	0
-0.418051	-0.122342	41	1	0
0.0669578	0.939531	41	1	0
0.0315646	0.302375	41	1	1
-0.0338203	1.17714	41	3	1
0.434363	0.590916	41	3	1
0.150617	0.541436	41	1	0
0.0258349	0.208987	41	1	1
0.892059	0.606673	41	1	0
0.248653	1.10404	41	1	0
0.469402	0.984453	41	2	1
0.104415	1.01645	41	1	0
0.829218	0.700721	41	1	0
1.11147	0.540724	41	1	0
0.664543	0.715664	41	1	1
-0.0537288	0.310198	41	1	0
0.0443476	0.5407	41	1	0
-0.12094	1.16496	41	1	0
0.688876	0.580459	41	3	0
-0.325592	0.469162	41	1	0
0.52806	0.574815	41	2	0
-0.0973585	1.09089	41	1	0
0.723668	0.751033	41	1	0
0.740203	0.75877	41	3	1
-0.0337872	0.433535	41	1	0
-0.563146	0.978536	41	1	1
0.694748	0.636656	41	1	0
-0.410567	1.46632	41	3	0
-0.193539	1.12351	41	3	0
1.10148	0.545216	41	3	0
0.498564	0.96034	41	3	0
0.476441	0.956723	41	1	1
0.342841	0.883376	41	1	0
0.560324	0.775485	41	1	0
0.0792072	1.01212	41	3	0
0.527679	0.723723	41	2	0
-0.0273873	0.650503	41	1	0
0.386551	1.29918	40	1	0
0.791031	0.984407	40	1	0
0.688142	1.18083	40	1	0
0.0156045	1.62434	40	2	0
-0.170775	1.37734	40	1	1
-0.0567374	1.16344	40	1	0
-0.359415	1.31502	41	3	0
-0.450974	1.10879	40	1	0
1.10557	0.543133	41	3	0
1.00642	0.533878	41	1	1
0.915233	0.558471	41	1	0
1.08208	0.53801	41	3	0
0.965672	0.56745	41	1	0
0.706959	0.576086	41	3	0
0.938232	0.744449	41	1	0
0.85396	0.652322	41	3	0
0.80555	0.711098	41	1	0
1.07145	0.553171	41	1	0
1.01181	0.548501	41	1	0
0.934026	0.605273	41	1	0
0.998831	0.536649	41	3	1
1.01847	0.550751	41	3	1
1.03018	0.558433	41	3	0
1.02877	0.550322	41	1	1
0.560027	0.791601	41	1	1
0.881607	0.677708	41	2	0
-0.793296	0.647211	42	1	0
-0.801708	0.352267	42	3	1
-0.64614	0.533444	42	3	0
0.0157525	-0.522948	42	1	0
-0.365046	0.2282	42	3	0
-0.457045	-0.11663	42	1	0
-0.719788	0.355927	42	3	0
-0.637675	0.0372516	42	3	0
-0.309975	0.247301	42	2	0
-0.259681	0.002302	42	1	0
-0.505154	0.519388	43	1	0
-0.832936	0.484695	43	3	1
-0.501304	0.149751	43	3	0
0.0780295	-0.637852	43	1	0
-0.320119	0.0464436	43	3	0
-0.529874	-0.178404	43	1	0
-0.650852	0.568077	43	3	0
-0.7837	-0.321543	43	3	0
-0.377033	-0.035689	43	2	0
-0.609884	0.523681	44	1	0
-0.591139	0.233056	44	3	1
-0.573861	-0.393063	44	3	0
-0.0312202	-0.685357	44	1	0
-0.227428	0.0182996	44	3	0
-0.465712	-0.093273	44	1	0
-0.522073	0.553842	44	3	0
-0.548771	0.507106	44	3	0
-0.365876	-0.0383745	44	2	0
-0.238915	-0.21623	44	1	0
-0.602791	0.597205	45	1	0
-0.220623	0.139579	45	3	1
-0.291203	-0.132419	45	3	0
-0.00511717	-0.539949	45	1	0
0.222695	-0.395059	45	3	0
-0.372414	-0.0507012	45	1	0
-0.379246	-0.30696	45	3	0
-0.288975	-0.36267	45	3	0
-0.358795	-0.413007	45	2	0
-0.126595	-0.289649	45	1	0
0.162539	0.475799	42	1	0
-0.844869	0.307602	42	3	0
-0.0608841	-0.399365	42	1	0
-0.672849	-0.282977	42	1	0
-0.0655482	-0.11057	42	1	0
-1.04184	0.217861	42	1	0
-0.48647	-0.179377	42	1	0
-0.332421	-0.373628	42	1	0
-0.685396	0.423666	42	3	1
-0.576012	0.650131	42	2	0
0.490853	0.546307	43	1	0
-0.765892	0.453246	43	3	0
-0.43968	-0.0521209	43	1	0
-0.595442	-0.164511	43	1	0
-0.391763	-0.254851	43	1	0
-0.881139	0.104122	43	1	0
-0.418652	-0.236266	43	1	0
-0.242446	-0.364173	43	1	0
-0.450138	0.357929	43	3	1
-0.557495	0.774228	43	2	0
0.589321	0.239598	44	1	0
-0.561535	0.585287	44	3	0
-0.331195	-0.122243	44	1	0
-0.62202	-0.295555	44	1	0
-0.405111	-0.18812	44	1	0
-0.543992	0.483878	44	1	0
-0.708732	0.269474	44	1	0
-0.0939423	-0.423626	44	1	0
-0.17641	-0.0951021	44	3	1
-0.520937	0.377459	44	2	0
0.204044	-0.367346	45	1	0
-0.502218	-0.272624	45	3	0
-0.134438	-0.0700582	45	1	0
-0.563596	-0.176544	45	1	0
-0.485822	-0.278962	45	1	0
-0.47024	0.340749	45	1	0
-0.36002	-0.423013	45	1	0
-0.144029	-0.462347	45	1	0
-0.299548	-0.271195	45	3	1
-0.180475	-0.00183055	45	2	0
-0.526255	-0.0415178	42	3	0
-0.41321	0.00778845	42	1	0
-0.934407	0.210651	42	2	1
-0.234507	-0.0728782	42	1	1
-0.272894	0.0339212	42	1	0
-0.959643	0.246521	42	3	0
-0.116604	-0.761367	42	1	0
-0.458395	0.432922	42	1	0
-0.0680594	0.676033	42	1	1
-0.722452	0.259071	42	3	0
-0.497335	-0.0787583	43	3	0
-0.456443	-0.01351	43	1	0
-0.596589	0.259245	43	2	1
-0.205479	-0.149398	43	1	1
-0.0843684	-0.129777	43	1	0
-0.789816	0.393537	43	3	0
-0.265108	-0.723056	43	1	0
-0.336068	-0.363992	43	1	0
-0.449836	0.274164	43	1	1
-0.532347	-0.227515	43	3	0
-0.27092	0.0383155	44	3	0
-0.389757	0.300083	44	1	0
-0.327959	0.00331141	44	2	1
-0.384704	-0.256447	44	1	1
0.0455363	-0.379729	44	1	0
-0.947182	0.450192	44	3	0
-0.195917	-0.902897	44	1	0
-0.290595	-0.389326	44	1	0
-0.196569	0.219398	44	1	1
-0.380331	-0.0794203	45	3	0
-0.309462	0.254148	45	1	0
-0.222124	-0.085638	45	2	1
-0.181238	-0.399527	45	1	1
0.0600626	-0.364232	45	1	0
-0.702107	-0.00851326	45	3	0
-0.143023	-0.792024	45	1	0
-0.148889	-0.159503	45	1	0
0.198724	0.0350895	45	1	1
-0.0813422	-0.254543	45	3	0
-0.266601	-0.046689	47	3	0
-0.0628114	-0.195241	47	1	0
-0.114245	-0.0797643	47	2	1
-0.104402	-0.441637	47	1	1
-0.0227723	-0.16369	47	1	0
0.526805	-0.552239	47	3	0
-0.0953893	-0.588162	47	1	0
-0.113783	-0.0973904	47	1	0
0.0636098	-0.0228753	47	1	1
-0.00799442	-0.453479	47	3	0
-0.0253089	-0.0544647	48	3	0
0.0354061	-0.130096	48	1	0
0.164412	-0.547392	49	2	1
0.279377	-0.431521	48	1	1
-0.0260462	-0.365087	48	1	0
0.726658	-0.448484	48	3	0
-0.239065	-0.2355	48	1	0
0.274282	-0.403215	48	1	0
0.252979	0.0644726	48	1	1
-0.0649213	-0.236967	48	3	0
0.486669	-0.193474	49	3	0
0.20032	0.204139	49	1	0
0.132763	-0.442402	50	2	1
0.205071	-0.427879	49	1	1
0.413665	-0.480005	49	1	0
0.508888	-0.164729	49	1	0
0.616812	-0.168944	49	1	0
0.597525	-0.238255	49	1	1
0.641105	-0.243736	49	3	0
0.681483	-0.109501	50	3	0
0.615639	-0.545013	50	1	0
0.954191	0.0149253	50	1	0
0.684282	-0.224352	50	3	0
0.816214	-0.127813	50	1	0
0.624281	-0.141464	50	1	0
0.698797	-0.229025	50	1	1
0.832575	-0.0903992	50	3	0
-0.469696	0.305788	47	1	0
-0.00200138	0.144472	47	3	1
-0.676796	0.386851	47	3	0
0.095613	-0.311012	47	1	0
-0.106768	-0.30719	47	1	0
-0.368449	-0.0705512	47	3	0
-0.212765	-0.455927	47	2	0
-0.313711	-0.219694	47	1	0
-0.283334	0.334012	48	1	0
0.168646	0.542017	48	3	1
-0.459231	0.49278	48	3	0
0.56288	-0.268447	49	1	0
0.116387	-0.161578	48	3	0
-0.0175614	-0.342243	48	1	0
-0.30481	-0.099881	48	3	0
0.12427	-0.372509	48	3	0
-0.230915	-0.129763	48	2	0
-0.27851	-0.12953	48	1	0
-0.119888	-0.066267	49	1	0
0.509597	0.0379745	49	3	1
0.0639586	-0.313493	49	3	0
-0.190847	-0.119364	48	1	0
0.661287	0.0517404	49	3	0
0.180929	-0.202498	49	1	0
0.213446	-0.334129	49	3	0
0.663694	-0.246614	49	3	0
0.0769734	-0.14598	49	2	0
0.114286	-0.0881326	49	1	0
0.200902	-0.115464	50	1	0
0.928194	-0.2023	50	3	1
0.028047	-0.209224	50	3	0
0.841629	-0.0365746	50	1	0
0.609775	-0.266222	50	1	0
0.482432	-0.143321	50	3	0
0.897879	-0.209922	50	3	0
0.38235	-0.167836	50	2	0
0.625122	-0.144466	50	1	0
0.33268	-0.552037	47	1	0
-0.215961	-0.581124	47	3	0
-0.0593272	-0.201659	47	1	0
-0.470842	-0.648942	47	1	0
-0.120576	-0.44917	47	1	0
-0.246673	0.535619	47	1	0
-0.458442	-0.305263	47	1	0
-0.126943	-0.305408	47	1	0
-0.161516	-0.214516	47	3	1
-0.214839	-0.699974	48	2	0
0.545275	-0.354107	48	1	0
-0.158583	-0.234979	48	3	0
0.0566279	-0.407794	48	1	0
-0.322254	-0.452595	48	1	0
-0.114565	-0.169059	48	1	0
-0.250691	0.222234	48	1	0
-0.136011	-0.148898	48	1	0
0.148872	-0.374154	48	1	0
0.0567473	-0.20158	48	3	1
0.0124687	0.437273	49	2	0
0.591327	-0.310532	49	1	0
0.00136998	-0.586973	49	3	0
0.34261	-0.657087	49	1	0
0.601701	0.00363374	49	1	0
-0.0511588	-0.112104	49	1	0
0.411381	-0.174882	49	1	0
-0.0193732	-0.113872	49	1	0
0.377601	-0.400452	49	1	0
0.634158	-0.132148	49	3	1
0.708648	-0.154628	50	2	0
0.613402	-0.350706	50	1	0
0.492506	-0.149587	50	3	0
0.503822	0.239049	50	1	0
0.805566	-0.0748613	50	1	0
0.0902283	-0.0699749	50	1	0
0.66684	0.035086	50	1	0
0.571492	-0.188923	50	1	0
0.610531	-0.0752326	50	3	1
-0.0423105	-0.294845	42	1	0
-0.827561	0.36011	42	3	0
-0.453915	-0.0874041	42	1	0
-0.558497	-0.0801168	42	1	0
-0.589907	-0.0825157	42	1	0
-0.753759	0.442632	42	3	0
-0.492784	-0.0730368	42	1	1
-0.12656	0.00515304	42	1	0
-0.0604635	-0.0949319	42	1	0
-0.706825	0.498723	42	1	0
0.00238139	-0.0553177	43	1	0
-0.616478	-0.21639	43	3	0
-0.321953	-0.278131	43	1	0
-0.390053	-0.0412964	43	1	0
-0.496357	0.113895	43	1	0
-0.673567	0.361934	43	3	0
-0.36891	-0.138044	43	1	1
-0.219695	-0.0682989	43	1	0
0.056719	-0.165746	43	1	0
-0.759668	0.456757	43	1	0
-0.305287	-0.292842	44	1	0
-0.549053	-0.193254	44	3	0
-0.299949	-0.41989	44	1	0
-0.429897	-0.552791	44	1	0
-0.461428	-0.305628	44	1	0
-0.376785	0.272403	44	3	0
-0.316585	-0.173768	44	1	1
-0.0742452	-0.223036	44	1	0
-0.237062	-0.100101	44	1	0
0.0770212	-0.180584	45	1	0
-0.46262	-0.382953	45	3	0
-0.39291	-0.29808	45	1	0
-0.164981	0.097915	45	1	0
-0.108059	-0.317169	45	1	0
-0.34019	0.305879	45	3	0
-0.106727	-0.157413	45	1	1
0.168189	-0.48811	45	1	0
0.126547	-0.350398	45	1	0
-0.919628	0.275737	45	1	0
-0.837171	0.398105	42	3	0
-0.615313	-0.326436	42	1	0
-1.05135	0.240273	42	3	0
-0.429162	-0.246034	42	1	0
-0.723444	0.416955	42	2	0
-0.521558	-0.0904873	43	1	0
-0.548525	-0.310792	42	1	0
-0.797675	0.0106351	42	1	0
-0.819574	0.351568	42	3	1
-0.621696	-0.292188	42	1	0
-0.900546	0.380143	43	3	0
-0.640345	-0.251747	43	1	0
-0.696577	-0.330468	43	3	0
-0.378652	-0.395593	43	1	0
-0.616146	-0.305812	43	2	0
-0.661747	-0.359499	42	1	0
-0.55215	-0.245229	43	1	0
-0.469875	0.155441	43	1	0
-0.805182	0.563839	43	3	1
-0.630521	-0.198576	43	1	0
-0.0379685	0.21412	44	3	0
-0.556652	-0.283395	44	1	0
-0.620687	-0.193658	44	3	0
-0.315762	-0.323228	44	1	0
-0.521032	-0.478559	44	2	0
-0.441186	-0.282765	44	1	0
-0.59772	-0.179762	44	1	0
-0.364957	-0.0167198	44	1	0
-0.694271	0.342765	44	3	1
-0.455774	-0.390429	44	1	0
-0.263676	-0.157341	45	3	0
-0.424084	-0.351265	45	1	0
-0.538155	-0.154336	45	3	0
0.0101517	-0.369598	45	1	0
-0.157084	0.0757382	45	2	0
-0.279886	-0.385997	45	1	0
-0.178701	-0.40716	45	1	0
-0.249015	-0.0453518	45	1	0
-0.293331	-0.0678492	45	3	1
-0.232583	-0.105055	45	1	0
0.333177	-0.281832	47	1	0
-0.231442	-0.447671	47	3	0
-0.202594	-0.214451	47	1	0
-0.0878873	-0.472786	47	1	0
-0.084506	-0.208176	47	1	0
-0.23157	-0.155925	47	3	0
0.0433444	-0.236064	47	1	1
0.187199	-0.38538	47	1	0
0.243403	-0.439258	47	1	0
-0.549272	0.398708	47	1	0
0.440264	-0.334544	48	1	0
0.135259	-0.430227	48	3	0
-0.241475	-0.124622	48	1	0
-0.0401802	-0.41344	48	1	0
-0.137709	-0.273827	48	1	0
-0.134895	-0.206042	48	3	0
0.376983	-0.125763	48	1	1
0.274675	-0.30909	48	1	0
0.223008	0.266619	48	1	0
0.0844856	-0.0983299	48	1	0
0.706536	-0.103012	49	1	0
0.343934	-0.28527	49	3	0
0.432157	-0.244609	49	1	0
0.275273	-0.247863	49	1	0
0.593547	-0.00866284	49	1	0
0.333894	-0.291993	49	3	0
0.109509	1.10323	49	1	1
0.593276	-0.198968	49	1	0
0.404278	-0.297218	49	1	0
0.404366	-0.0875953	49	1	0
0.869393	0.0774891	50	1	0
0.731185	-0.109389	50	3	0
0.81379	-0.0420518	50	1	0
0.466413	-0.287452	50	1	0
0.255741	0.0326763	50	1	0
0.838334	-0.187965	50	3	0
0.868755	0.0992541	50	1	1
0.767456	-0.0893202	50	1	0
0.316625	-0.172675	50	1	0
0.689157	-0.281596	50	1	0
-0.351901	-0.159817	47	3	0
-0.193019	-0.329474	47	1	0
-0.368191	-0.104746	47	3	0
0.0360892	-0.298729	47	1	0
-0.147643	-0.555749	47	2	0
-0.260423	-0.252665	47	1	0
0.031888	-0.395061	47	1	0
-0.135282	-0.189284	47	1	0
-0.166725	-0.217282	47	3	1
-0.0943875	-0.353707	47	1	0
0.219334	-0.0303222	48	3	0
-0.11222	-0.274166	48	1	0
-0.356033	-0.131344	48	3	0
-0.0154342	-0.33408	48	2	0
-0.281959	-0.278776	48	1	0
0.0216141	-0.15946	48	1	0
0.0398175	-0.207489	48	1	0
-0.0265379	-0.359487	48	3	1
0.20683	-0.377582	48	1	0
0.590476	-0.211828	49	3	0
-0.108616	-0.470798	49	1	0
-0.171221	-0.378787	49	3	0
0.298608	-0.442274	48	1	0
0.246827	-0.344601	49	2	0
-0.0547315	-0.31526	49	1	0
0.189669	-0.13804	49	1	0
0.557367	-0.337259	49	1	0
0.141734	0.164806	49	3	1
0.585513	0.156796	50	3	0
0.0491585	-0.119557	50	1	0
0.0457411	-0.107205	50	3	0
0.53521	-0.513499	50	1	0
0.451461	-0.176763	50	2	0
0.502733	-0.30673	50	1	0
0.92455	-0.0190326	50	1	0
0.515043	-0.408064	50	3	1
-0.845456	0.449207	42	1	1
-0.30823	0.0602954	42	1	1
-0.217418	-0.484802	42	1	0
-0.385802	0.22525	42	1	0
-0.811254	0.154601	42	3	1
-0.811283	0.495145	42	3	0
-0.453989	0.83059	42	1	0
-0.303216	0.925182	42	1	0
-0.846222	0.525959	42	1	0
-0.435276	0.581269	42	1	0
-0.641601	0.53224	43	1	1
-0.320316	0.311215	43	1	1
-0.201429	-0.435276	43	1	0
-0.651264	0.547677	43	1	0
-0.442272	-0.0411982	43	3	1
-0.893427	0.283214	43	3	0
-0.641598	0.581259	43	1	0
-0.433355	0.339991	43	1	0
-0.736516	0.534137	43	1	0
-0.414221	-0.265282	43	1	0
-0.267587	-0.194063	45	1	1
-0.351086	0.244552	44	1	1
-0.190578	-0.48222	44	1	0
-0.724521	0.503547	44	1	0
-0.443949	-0.148693	44	3	1
-0.397031	-0.180733	44	3	0
-0.461486	0.0485983	44	1	0
-0.535219	0.213292	44	1	0
-0.574491	-0.109948	44	1	0
-0.295234	0.648168	44	1	0
-0.333898	0.382922	44	1	1
-0.204681	0.0527959	45	1	1
0.0674684	-0.711624	45	1	0
-0.620528	0.44259	45	1	0
-0.287324	-0.165474	45	3	1
-0.304819	-0.188292	45	3	0
-0.2669	0.133419	45	1	0
-0.098593	-0.440571	45	1	0
-0.547532	-0.5191	45	1	0
-0.457411	0.609319	45	1	0
-0.717046	0.440973	42	3	0
-0.75238	0.791725	42	2	0
-0.710428	0.565673	42	3	0
-0.662952	0.357139	42	3	0
-0.85785	0.284673	42	3	0
-0.516225	-0.0127514	42	1	0
-0.105084	0.0738552	42	1	0
-0.481357	-0.134438	42	1	0
-1.00834	0.316392	42	3	1
-0.853607	0.30063	42	3	0
-0.627436	-0.053121	43	3	0
-0.477434	-0.223135	43	2	0
-0.593449	0.298395	43	3	0
-0.602852	0.280792	43	3	0
-0.654116	0.408529	43	3	0
-0.475624	-0.0595288	43	1	0
-0.424054	0.00587542	43	1	0
-0.250019	-0.431769	43	1	0
-0.83946	0.364663	43	3	1
-0.840306	0.418634	43	3	0
-0.632074	-0.124637	44	3	0
-0.257899	-0.0453019	44	2	0
-0.423971	-0.0992892	44	3	0
-0.402854	-0.447766	44	3	0
-0.529862	-0.200741	44	3	0
-0.412605	-0.233954	44	1	0
-0.256061	-0.320567	44	1	0
-0.17725	-0.317655	44	1	0
-0.502547	-0.24346	44	3	1
0.0288091	0.00834546	44	3	0
-0.555538	-0.0966842	45	3	0
-0.331328	-0.316711	45	2	0
-0.70519	0.864841	45	3	0
-0.269892	-0.395828	45	3	0
-0.298517	-0.167844	45	3	0
-0.285371	-0.0757173	45	1	0
-0.0583779	-0.484816	45	1	0
-0.163645	-0.591118	45	1	0
-0.173826	-0.330326	45	3	1
0.0342409	0.110789	45	3	0
-0.187873	-0.35191	47	1	1
0.100022	-0.120492	47	1	1
-0.110853	-0.206928	47	1	0
-0.41617	0.00317763	47	1	0
-0.288663	-0.113973	47	3	0
-0.272566	-0.35181	47	1	0
-0.238981	-0.132404	47	1	0
-0.323715	-0.115862	47	1	0
0.224789	-0.22537	48	1	0
0.426031	-0.311277	48	1	1
-0.0725742	-0.264551	48	1	0
-0.473905	-0.0861815	48	1	0
-0.0236117	-0.318532	48	3	1
-0.205057	-0.11915	48	3	0
-0.269115	-0.073499	48	1	0
-0.231549	0.160883	48	1	0
0.202349	-0.185568	48	1	0
0.499117	-0.233972	49	1	0
0.151037	-0.289047	49	1	1
0.421713	-0.130492	49	1	1
0.163623	-0.237994	49	1	0
-0.00623848	-0.460289	49	1	0
0.455078	-0.269598	49	3	1
-0.0394484	-0.376782	49	3	0
-0.114057	-0.253518	49	1	0
0.37149	-0.206834	49	1	0
0.717692	-0.154922	49	1	0
0.613905	-0.290058	50	1	0
0.757447	-0.189315	50	1	1
0.770894	-0.186593	50	1	1
0.67338	-0.138982	50	1	0
-0.0161594	-0.551731	50	1	0
0.359004	-0.229819	50	3	1
0.123663	-0.2253	50	3	0
0.659793	-0.17566	50	1	0
0.796698	-0.171125	50	1	0
0.800865	-0.149089	50	1	0
-0.305538	0.0432374	47	1	0
-0.482178	-0.263454	47	3	0
-0.126449	-0.422112	47	2	0
-0.693992	-0.173522	47	3	0
-0.117359	-0.149163	47	3	0
-0.0900883	-0.14712	47	3	0
-0.221331	-0.149452	47	1	0
0.269465	-0.729065	47	1	0
0.0428901	-0.45887	47	1	0
-0.143545	-0.375269	47	3	1
-0.389808	-0.273265	48	3	0
-0.0982071	-0.377529	48	2	0
-0.178862	-0.162755	48	3	0
0.0111814	-0.254056	48	3	0
-0.0108748	-0.182173	48	3	0
-0.274349	0.230632	48	1	0
0.0719934	-0.485889	48	1	0
0.0262932	-0.106943	48	1	0
-0.182983	-0.14454	48	3	1
-0.0206669	0.338861	48	3	0
0.185906	-0.340745	49	3	0
0.129439	-0.214005	49	2	0
0.442414	-0.213248	49	3	0
0.214821	-0.290023	49	3	0
0.157578	-0.0186062	49	3	0
0.405982	0.065309	49	1	0
0.313439	-0.00162123	49	1	0
0.239512	-0.482469	49	1	0
0.227802	-0.19844	49	3	1
0.0118933	0.0909069	49	3	0
0.712152	-0.165284	50	3	0
0.58139	-0.377045	50	2	0
0.833796	-0.115879	50	3	0
0.828588	-0.0371329	50	3	0
0.682212	0.0397109	50	3	0
0.34615	0.030434	50	1	0
0.880885	-0.14096	50	1	0
0.466431	0.0453366	50	1	0
0.58996	-0.191564	50	3	1
0.765224	-0.0550495	50	3	0
0.0422303	0.513048	42	1	0
-0.232914	0.0591471	42	1	0
-0.960452	0.313648	42	1	0
-0.531996	-0.0229695	42	3	0
-0.415612	0.0972469	42	1	0
-0.998156	0.387851	42	3	0
-0.381668	0.701571	42	1	0
-0.20065	-0.0878386	42	1	0
-0.59801	0.183531	42	3	1
-0.566374	-0.225315	42	1	0
-0.772808	0.148493	43	1	0
-0.427237	-0.031231	43	1	0
-0.607289	0.571457	43	1	0
-0.432901	0.0383803	43	3	0
-0.472121	-0.188617	43	1	0
-0.708692	0.333194	43	3	0
-0.694366	0.435759	43	1	0
-0.532852	-0.199421	43	1	0
-0.637448	0.25344	43	3	1
-0.229543	-0.483132	43	1	0
-0.314514	-0.52374	44	1	0
-0.164842	-0.036906	44	1	0
-0.72197	0.135713	44	1	0
-0.376568	0.0117717	44	3	0
-0.123742	-0.166192	44	1	0
-0.837821	0.587001	44	3	0
0.048119	-0.729703	44	1	0
-0.0475577	-0.388713	44	1	0
-0.168533	-0.190618	44	3	1
-0.248873	-0.122002	44	1	0
-0.131881	-0.394072	45	1	0
-0.268791	-0.234296	45	1	0
-0.900178	-0.122884	45	1	0
-0.27884	-0.047892	45	3	0
-0.0301169	-0.147364	45	1	0
-0.796645	-0.0149521	45	3	0
0.0707453	-0.596976	45	1	0
0.0196606	-0.527933	45	1	0
0.101598	-0.232955	45	3	1
-0.131447	-0.219905	45	1	0
-0.622829	0.233846	42	1	0
-0.723566	-0.177996	42	1	0
-0.202866	-0.34767	42	1	0
-0.372786	-0.511207	42	1	0
-0.814025	0.246473	42	1	1
-0.782202	0.228558	42	3	0
-0.91885	0.439582	42	3	0
-0.108193	-0.44672	42	1	0
-0.712028	0.337301	42	2	0
-0.496721	-0.118294	43	1	0
-0.464282	-0.101389	43	3	1
-0.621111	-0.184097	43	1	0
-0.216564	-0.41081	43	1	0
-0.389651	-0.491234	43	1	0
-0.348616	-0.189177	43	1	1
-0.706667	0.33025	43	3	0
-0.666947	-0.166882	43	3	0
-0.0697648	-0.610169	43	1	0
-0.625374	0.478187	43	2	0
-0.378438	-0.214559	44	1	0
-0.227058	-0.191292	44	3	1
-0.476117	-0.462487	44	1	0
-0.28034	-0.285885	44	1	0
-0.212672	-0.541442	44	1	0
-0.429122	-0.420827	44	1	1
-0.532013	0.29624	44	3	0
-0.509335	-0.527993	44	3	0
-0.207063	-0.562418	44	1	0
-0.527746	0.3516	44	2	0
-0.231182	-0.198482	45	1	0
-0.0321786	-0.423527	45	3	1
-0.342866	-0.374082	45	1	0
-0.18555	-0.314677	45	1	0
-0.236354	-0.552698	45	1	0
-0.442723	-0.213306	45	1	1
-0.433283	0.192468	45	3	0
-0.0951523	0.20584	45	1	0
-0.644278	0.161376	45	2	0
-0.353366	-0.00887535	60	1	0
1.2372	0.365798	60	1	0
1.02275	-0.0271655	60	1	0
1.30566	0.275152	60	1	0
1.02457	-0.0151262	60	1	0
1.05786	-0.0118347	60	1	0
1.21269	0.263175	60	1	1
1.02593	0.330632	60	3	0
1.05825	0.0924028	60	1	0
1.04926	0.150864	60	2	0
1.21542	0.134599	60	1	0
1.2073	0.299875	60	1	0
0.925864	0.126688	60	1	0
1.09486	0.207399	60	1	0
0.875533	0.00745904	60	2	0
1.11044	0.0331519	60	1	0
1.12997	0.0854809	60	3	0
1.00276	-0.0352162	60	2	1
1.14674	0.401913	60	1	0
1.15275	0.292203	60	1	0
1.23062	0.310638	60	3	0
1.15086	0.313083	60	1	0
0.608177	-0.245421	60	1	0
1.18612	0.062539	60	1	0
1.11241	0.275596	60	3	0
1.18933	-0.065629	60	1	0
1.04118	0.259692	60	1	1
1.18083	0.20574	60	3	0
0.998381	0.0346883	60	1	0
1.08938	0.115438	60	1	0
0.961942	0.181798	60	1	1
1.13989	0.134975	60	1	0
1.31733	0.339339	60	3	0
0.902524	0.0589719	60	1	0
1.03823	0.0808355	60	1	1
1.14773	0.273368	60	3	0
1.24912	0.340474	60	1	0
-0.476051	-0.0720144	60	2	0
1.17251	0.299587	60	3	0
0.476849	0.258569	60	1	0
-0.585339	-0.0808601	42	1	0
-0.760289	-0.265508	42	1	0
-0.892449	0.435447	42	3	0
-0.521696	-0.0942155	42	1	1
-0.277604	0.00241984	42	1	0
-0.48581	-0.158395	42	1	0
0.090518	-0.506011	42	1	0
-0.299644	-0.10948	42	1	1
-0.130022	-0.614133	42	1	1
-0.748552	-0.344641	42	1	0
-0.175367	-0.37256	43	1	0
-0.650277	-0.274904	43	1	0
-0.696314	-0.261353	43	3	0
-0.356093	-0.124506	43	1	1
-0.351772	0.0580692	43	1	0
-0.691086	-0.40248	43	1	0
-0.188384	-0.242555	43	1	0
-0.128358	-0.340451	43	1	1
-0.231302	-0.404784	43	1	1
-0.661731	-0.332577	43	1	0
-0.360417	-0.293315	44	1	0
-0.335159	0.572953	44	1	0
-0.319963	-0.180055	44	1	1
-0.237582	-0.417168	44	1	0
-0.590847	-0.140312	44	1	0
0.0103803	-0.459853	44	1	0
-0.268284	-0.453055	44	1	1
-0.194773	-0.0496198	44	1	1
-0.492626	-0.283027	44	1	0
-0.0972673	-0.513782	45	1	0
-0.193983	-0.685425	45	1	0
-0.113822	-0.145719	45	3	0
-0.252012	-0.164799	45	1	1
-0.210007	0.174487	45	1	0
-0.512555	-0.271467	45	1	0
-0.0812492	-0.420858	45	1	1
-0.341947	-0.439863	45	1	1
-0.50077	-0.465062	45	1	0

## Sheet: F1B
id	t1	age_sample	t0	Bray-Curtis	t1t0	pp_alg_utn_v
1	41	1	40	0.949022	4140	1
1	42	8	41	0.956812	4241	1
1	43	14	42	0.194611	4342	1
1	44	28	43	0.302671	4443	1
1	45	58	44	0.661358	4544	1
1	47	126	45	0.507259	4745	1
1	48	181	47	0.302308	4847	1
1	49	268	48	0.153284	4948	1
1	50	364	49	0.320211	5049	1
3	41	1	40	0.456829	4140	1
3	42	6	41	0.831953	4241	1
3	43	15	42	0.479185	4342	1
3	44	30	43	0.682145	4443	1
3	45	60	44	0.158174	4544	1
3	47	122	45	0.161246	4745	1
3	48	183	47	0.0971294	4847	1
3	49	271	48	0.415389	4948	1
3	50	360	49	0.625493	5049	1
4	42	6	41	0.924619	4241	0
4	43	15	42	0.488358	4342	0
4	44	29	43	0.265686	4443	0
4	45	59	44	0.346946	4544	0
4	47	121	45	0.224746	4745	0
4	48	184	47	0.198003	4847	0
4	49	273	48	0.223292	4948	0
4	50	370	49	0.318797	5049	0
5	41	1	40	0.623685	4140	1
5	42	5	41	0.396972	4241	1
5	43	11	42	0.229232	4342	1
5	44	31	43	0.310733	4443	1
5	45	60	44	0.390128	4544	1
5	47	124	45	0.0812669	4745	1
5	48	179	47	0.716689	4847	1
5	49	278	48	0.958264	4948	1
5	50	361	49	0.244222	5049	1
7	42	8	41	0.721047	4241	1
7	43	15	42	0.333637	4342	1
7	44	28	43	0.760691	4443	1
7	45	65	44	0.750474	4544	1
7	47	119	45	0.86369	4745	1
7	48	182	47	0.154872	4847	1
7	49	280	48	0.803545	4948	1
7	50	363	49	0.688365	5049	1
8	49	280	48	0.733146	4948	0
8	42	6	41	0.750859	4241	0
8	43	14	42	0.730239	4342	0
8	44	27	43	0.943175	4443	0
8	45	57	44	0.0972951	4544	0
8	47	122	45	0.204792	4745	0
8	48	189	47	0.238411	4847	0
8	50	370	49	0.62594	5049	0
10	42	6	41	0.904833	4241	0
10	43	13	42	0.855083	4342	0
10	44	32	43	0.14479	4443	0
10	45	61	44	0.201262	4544	0
10	47	112	45	0.301972	4745	0
10	48	185	47	0.136789	4847	0
10	49	271	48	0.205391	4948	0
10	50	368	49	0.0673875	5049	0
11	42	7	41	0.838962	4241	1
11	43	13	42	0.208115	4342	1
11	44	28	43	0.223236	4443	1
11	45	62	44	0.207905	4544	1
11	47	126	45	0.137167	4745	1
11	48	189	47	0.155261	4847	1
11	49	276	48	0.265328	4948	1
11	50	363	49	0.397211	5049	1
12	42	6	41	0.898933	4241	1
12	43	15	42	0.578777	4342	1
12	44	31	43	0.217277	4443	1
12	45	60	44	0.237596	4544	1
12	47	122	45	0.0751122	4745	1
12	48	183	47	0.106656	4847	1
12	49	268	48	0.548066	4948	1
12	50	367	49	0.877077	5049	1
14	50	357	49	0.115973	5049	0
14	42	7	41	0.74767	4241	0
14	43	15	42	0.654973	4342	0
14	44	30	43	0.309728	4443	0
14	45	56	44	0.676841	4544	0
14	47	125	45	0.782183	4745	0
14	48	185	47	0.589221	4847	0
14	49	274	48	0.619885	4948	0
15	42	7	41	0.675773	4241	1
15	43	14	42	0.228822	4342	1
15	44	30	43	0.266479	4443	1
15	45	62	44	0.433715	4544	1
15	47	124	45	0.127487	4745	1
15	48	187	47	0.145945	4847	1
15	49	272	48	0.343621	4948	1
15	50	372	49	0.489525	5049	1
16	42	4	41	0.956226	4241	1
16	43	12	42	0.911878	4342	1
16	44	33	43	0.270271	4443	1
16	45	61	44	0.222835	4544	1
16	47	130	45	0.319683	4745	1
16	48	185	47	0.211234	4847	1
16	49	271	48	0.256841	4948	1
16	50	361	49	0.386558	5049	1
17	42	7	41	0.950698	4241	1
17	43	14	42	0.873618	4342	1
17	44	31	43	0.686704	4443	1
17	45	63	44	0.262321	4544	1
17	47	133	45	0.303699	4745	1
17	48	182	47	0.594322	4847	1
17	49	278	48	0.788888	4948	1
17	50	361	49	0.338447	5049	1
18	43	11	42	0.904447	4342	0
18	44	25	43	0.245998	4443	0
18	45	58	44	0.163278	4544	0
18	47	110	45	0.104534	4745	0
18	48	180	47	0.127241	4847	0
18	49	276	48	0.2348	4948	0
18	50	360	49	0.30914	5049	0
20	42	7	41	0.88363	4241	0
20	45	62	44	0.180234	4544	0
20	43	13	42	0.870639	4342	0
20	44	27	43	0.170601	4443	0
20	47	130	45	0.117615	4745	0
20	48	179	47	0.137202	4847	0
20	49	272	48	0.350959	4948	0
20	50	368	49	0.216528	5049	0
21	42	7	41	0.562909	4241	1
21	43	12	42	0.604048	4342	1
21	44	32	43	0.941766	4443	1
21	45	61	44	0.368891	4544	1
21	47	125	45	0.616083	4745	1
21	48	181	47	0.219965	4847	1
21	49	272	48	0.892392	4948	1
21	50	368	49	0.122592	5049	1
22	42	7	41	0.583468	4241	0
22	43	13	42	0.579665	4342	0
22	44	28	43	0.645384	4443	0
22	45	63	44	0.577038	4544	0
22	47	121	45	0.517594	4745	0
22	48	181	47	0.717715	4847	0
22	49	275	48	0.797895	4948	0
22	50	364	49	0.474486	5049	0
23	42	7	41	0.551307	4241	0
23	43	15	42	0.218263	4342	0
23	44	28	43	0.906421	4443	0
23	45	60	44	0.238402	4544	0
23	47	122	45	0.856687	4745	0
23	48	184	47	0.221011	4847	0
23	49	276	48	0.911234	4948	0
23	50	366	49	0.218192	5049	0
24	42	5	41	0.421697	4241	1
24	43	13	42	0.391431	4342	1
24	44	29	43	0.280007	4443	1
24	45	56	44	0.198039	4544	1
24	47	116	45	0.196431	4745	1
24	48	180	47	0.209744	4847	1
24	49	271	48	0.27354	4948	1
24	50	360	49	0.206437	5049	1
25	41	1	40	0.0257775	4140	1
25	42	7	41	0.770188	4241	1
25	43	13	42	0.278548	4342	1
25	44	28	43	0.111252	4443	1
25	45	58	44	0.282341	4544	1
25	47	127	45	0.0735119	4745	1
25	48	188	47	0.150136	4847	1
25	50	359	49	0.327948	5049	1
25	49	279	48	0.313497	4948	1
27	42	8	41	0.988059	4241	1
27	43	15	42	0.968919	4342	1
27	44	35	43	0.830405	4443	1
27	47	113	45	0.0892617	4745	1
27	45	57	44	0.76075	4544	1
27	50	367	49	0.623158	5049	1
28	43	15	42	0.807114	4342	0
28	44	29	43	0.388445	4443	0
28	45	62	44	0.303824	4544	0
28	49	272	48	0.627865	4948	0
29	42	6	41	0.938339	4241	1
29	43	16	42	0.187289	4342	1
29	44	32	43	0.228488	4443	1
29	45	58	44	0.258846	4544	1
29	47	123	45	0.317701	4745	1
29	48	179	47	0.110592	4847	1
29	49	272	48	0.219984	4948	1
29	50	361	49	0.331024	5049	1
30	42	6	41	0.994378	4241	0
30	43	13	42	0.656954	4342	0
30	44	25	43	0.20606	4443	0
30	45	56	44	0.824476	4544	0
30	47	116	45	0.230164	4745	0
30	48	186	47	0.089263	4847	0
30	49	277	48	0.203983	4948	0
30	50	359	49	0.140211	5049	0
31	42	7	41	0.971193	4241	0
31	43	13	42	0.40622	4342	0
31	44	29	43	0.793247	4443	0
31	45	69	44	0.852785	4544	0
31	49	279	48	0.148361	4948	0
31	50	363	49	0.26102	5049	0
32	41	1	40	0.973518	4140	0
32	42	6	41	0.319111	4241	0
32	43	13	42	0.603362	4342	0
32	44	27	43	0.0643202	4443	0
32	45	63	44	0.127061	4544	0
32	47	119	45	0.148674	4745	0
32	48	182	47	0.233397	4847	0
32	49	273	48	0.34221	4948	0
32	50	374	49	0.357789	5049	0
33	42	5	41	0.987685	4241	1
33	43	12	42	0.162776	4342	1
33	44	32	43	0.453229	4443	1
33	45	61	44	0.0950797	4544	1
33	47	124	45	0.142506	4745	1
33	48	188	47	0.216071	4847	1
33	49	269	48	0.971276	4948	1
33	50	362	49	0.947102	5049	1
34	42	6	41	0.599127	4241	1
34	41	1	40	0.951246	4140	1
34	45	60	44	0.205955	4544	1
34	47	119	45	0.332161	4745	1
34	48	182	47	0.0871627	4847	1
34	49	275	48	0.237674	4948	1
34	50	367	49	0.501111	5049	1
37	42	8	41	0.998593	4241	1
37	43	15	42	0.0722863	4342	1
37	44	27	43	0.144081	4443	1
37	45	61	44	0.183113	4544	1
37	47	122	45	0.0685089	4745	1
37	48	186	47	0.0748866	4847	1
37	49	271	48	0.132797	4948	1
37	50	363	49	0.270948	5049	1
38	42	6	41	0.997459	4241	1
38	43	13	42	0.542592	4342	1
38	44	31	43	0.718978	4443	1
38	45	62	44	0.152784	4544	1
38	47	125	45	0.258768	4745	1
38	48	181	47	0.0791732	4847	1
38	49	272	48	0.299767	4948	1
38	50	368	49	0.461264	5049	1
39	42	8	41	0.683372	4241	1
39	43	15	42	0.442293	4342	1
39	44	29	43	0.53844	4443	1
39	45	63	44	0.877131	4544	1
39	47	119	45	0.0973183	4745	1
39	48	183	47	0.128958	4847	1
39	49	275	48	0.123174	4948	1
39	50	370	49	0.609239	5049	1
40	42	7	41	0.687944	4241	0
40	43	14	42	0.799052	4342	0
40	44	32	43	0.49594	4443	0
40	45	62	44	0.858019	4544	0
40	47	124	45	0.217429	4745	0
40	48	187	47	0.168188	4847	0
40	49	278	48	0.4276	4948	0
40	50	362	49	0.417249	5049	0
41	43	11	42	0.437331	4342	1
41	44	27	43	0.31671	4443	1
41	45	60	44	0.112336	4544	1
41	47	125	45	0.156259	4745	1
41	48	181	47	0.214367	4847	1
41	49	279	48	0.890182	4948	1
41	50	361	49	0.282169	5049	1
42	42	8	41	0.476543	4241	1
42	44	29	43	0.201033	4443	1
42	43	13	42	0.203002	4342	1
42	45	61	44	0.1715	4544	1
42	47	119	45	0.17527	4745	1
42	48	190	47	0.0693377	4847	1
42	49	271	48	0.122573	4948	1
42	50	357	49	0.263245	5049	1
43	43	16	42	0.0915562	4342	1
43	44	32	43	0.151123	4443	1
43	45	54	44	0.0376241	4544	1
43	47	122	45	0.155819	4745	1
43	48	181	47	0.118879	4847	1
43	49	278	48	0.34524	4948	1
43	50	362	49	0.49832	5049	1
44	43	14	42	0.494542	4342	1
44	44	30	43	0.0690019	4443	1
44	45	59	44	0.101865	4544	1
44	47	123	45	0.224929	4745	1
44	48	185	47	0.111488	4847	1
44	49	280	48	0.226477	4948	1
44	50	367	49	0.323032	5049	1
46	43	15	42	0.101091	4342	1
46	44	33	43	0.61612	4443	1
46	45	60	44	0.596567	4544	1
46	47	128	45	0.371003	4745	1
46	48	191	47	0.702991	4847	1
46	49	281	48	0.960307	4948	1
46	50	363	49	0.675997	5049	1
47	43	12	42	0.262009	4342	1
47	44	28	43	0.708897	4443	1
47	45	57	44	0.389299	4544	1
47	47	121	45	0.615749	4745	1
47	48	161	47	0.281713	4847	1
47	49	266	48	0.215982	4948	1
48	42	7	41	0.994434	4241	0
48	43	12	42	0.796326	4342	0
48	44	29	43	0.861667	4443	0
48	45	60	44	0.222148	4544	0
48	47	111	45	0.116234	4745	0
48	48	179	47	0.314906	4847	0
48	49	271	48	0.284604	4948	0
48	50	362	49	0.293759	5049	0
49	42	7	41	0.957899	4241	1
49	41	1	40	0.998454	4140	1
49	43	13	42	0.256667	4342	1
49	44	32	43	0.110884	4443	1
49	45	60	44	0.130011	4544	1
49	47	121	45	0.087065	4745	1
49	48	179	47	0.145905	4847	1
49	49	264	48	0.222956	4948	1
49	50	362	49	0.395141	5049	1
50	42	6	41	0.962416	4241	0
50	43	13	42	0.816822	4342	0
50	44	27	43	0.772552	4443	0
50	45	61	44	0.313474	4544	0
50	47	119	45	0.0883082	4745	0
50	48	185	47	0.0830732	4847	0
50	49	275	48	0.331027	4948	0
50	50	350	49	0.582727	5049	0
51	42	7	41	0.103098	4241	0
51	43	14	42	0.981378	4342	0
51	44	29	43	0.594305	4443	0
51	45	59	44	0.806144	4544	0
51	49	269	48	0.986729	4948	0
51	50	358	49	0.825888	5049	0
52	42	8	41	0.95446	4241	1
52	41	0	40	0.582229	4140	1
52	43	14	42	0.208285	4342	1
52	44	30	43	0.29578	4443	1
52	45	58	44	0.603445	4544	1
52	47	125	45	0.23748	4745	1
52	48	182	47	0.207467	4847	1
52	49	275	48	0.525996	4948	1
52	50	374	49	0.309926	5049	1
53	42	6	41	0.83631	4241	1
53	43	12	42	0.481234	4342	1
53	44	25	43	0.109398	4443	1
53	45	61	44	0.356035	4544	1
53	47	127	45	0.453112	4745	1
53	48	179	47	0.177147	4847	1
53	49	271	48	0.362071	4948	1
53	50	358	49	0.230637	5049	1
54	42	5	41	0.934887	4241	1
54	43	12	42	0.168788	4342	1
54	44	33	43	0.149578	4443	1
54	45	61	44	0.0682281	4544	1
54	47	116	45	0.162056	4745	1
54	48	179	47	0.155923	4847	1
54	49	266	48	0.272916	4948	1
54	50	364	49	0.460835	5049	1
55	42	6	41	0.854745	4241	1
55	43	14	42	0.195372	4342	1
55	44	22	43	0.291431	4443	1
55	45	61	44	0.373252	4544	1
55	47	120	45	0.299945	4745	1
55	48	182	47	0.288249	4847	1
55	49	273	48	0.4019	4948	1
56	42	8	41	0.830077	4241	1
56	43	16	42	0.158273	4342	1
56	44	30	43	0.24372	4443	1
56	45	59	44	0.160076	4544	1
56	47	121	45	0.147553	4745	1
56	48	221	47	0.179371	4847	1
57	42	8	41	0.894034	4241	1
57	43	14	42	0.0927399	4342	1
57	44	30	43	0.386098	4443	1
57	45	60	44	0.24487	4544	1
57	47	124	45	0.475122	4745	1
57	48	185	47	0.167701	4847	1
58	42	6	41	0.912178	4241	1
58	43	15	42	0.459549	4342	1
58	44	34	43	0.980781	4443	1
58	45	57	44	0.103984	4544	1
58	47	131	45	0.176092	4745	1
58	48	180	47	0.150724	4847	1
58	49	271	48	0.479181	4948	1
58	50	361	49	0.368202	5049	1
59	43	12	42	0.54717	4342	0
59	44	27	43	0.366013	4443	0
59	45	50	44	0.105536	4544	0
59	47	122	45	0.132226	4745	0
59	48	186	47	0.0869187	4847	0
59	49	272	48	0.165477	4948	0
59	50	364	49	0.516626	5049	0
60	41	2	40	0.112774	4140	0
60	42	8	41	0.327107	4241	0
60	43	15	42	0.73058	4342	0
60	44	28	43	0.915307	4443	0
60	45	63	44	0.103672	4544	0
60	47	122	45	0.133015	4745	0
60	48	180	47	0.147413	4847	0
60	49	282	48	0.160728	4948	0
60	50	367	49	0.443313	5049	0
61	41	2	40	0.997045	4140	1
61	45	62	44	0.38019	4544	1
61	42	7	41	0.300303	4241	1
61	43	11	42	0.166019	4342	1
61	44	28	43	0.262143	4443	1
61	47	124	45	0.336588	4745	1
61	48	185	47	0.95253	4847	1
61	49	277	48	0.492537	4948	1
61	50	363	49	0.472259	5049	1
62	42	7	41	0.961556	4241	0
62	43	14	42	0.329119	4342	0
62	44	31	43	0.789148	4443	0
62	45	63	44	0.158948	4544	0
62	47	123	45	0.931159	4745	0
62	48	179	47	0.0480742	4847	0
62	49	277	48	0.231457	4948	0
62	50	385	49	0.381162	5049	0
63	42	6	41	0.580079	4241	1
63	43	13	42	0.358935	4342	1
63	44	30	43	0.594327	4443	1
63	45	58	44	0.43384	4544	1
63	47	124	45	0.392885	4745	1
63	48	180	47	0.543902	4847	1
63	49	276	48	0.451701	4948	1
63	50	381	49	0.486599	5049	1
64	41	1	40	0.041087	4140	0
64	42	6	41	0.993106	4241	0
64	43	13	42	0.965225	4342	0
64	44	29	43	0.224372	4443	0
64	45	61	44	0.147409	4544	0
64	47	126	45	0.140213	4745	0
64	48	180	47	0.108446	4847	0
64	49	277	48	0.077947	4948	0
64	50	357	49	0.396426	5049	0
65	42	6	41	0.808213	4241	0
65	43	12	42	0.165025	4342	0
65	44	30	43	0.795451	4443	0
65	45	63	44	0.708823	4544	0
65	47	121	45	0.143743	4745	0
65	48	178	47	0.234457	4847	0
65	49	268	48	0.197494	4948	0
65	50	361	49	0.849933	5049	0
67	43	12	42	0.337065	4342	1
67	44	26	43	0.521533	4443	1
67	45	59	44	0.959023	4544	1
67	47	117	45	0.174352	4745	1
67	48	181	47	0.855136	4847	1
67	49	272	48	0.913922	4948	1
67	50	364	49	0.297022	5049	1
68	42	8	41	0.474807	4241	1
68	43	14	42	0.505791	4342	1
68	44	30	43	0.284683	4443	1
68	45	61	44	0.762195	4544	1
68	47	123	45	0.778839	4745	1
68	48	182	47	0.186491	4847	1
68	49	281	48	0.263341	4948	1
68	50	371	49	0.118633	5049	1
69	43	15	42	0.381318	4342	0
69	44	28	43	0.474069	4443	0
69	45	48	44	0.871038	4544	0
69	47	119	45	0.214891	4745	0
69	48	186	47	0.116881	4847	0
69	49	274	48	0.911405	4948	0
69	50	362	49	0.745878	5049	0
71	48	181	47	0.0460752	4847	0
71	49	263	48	0.997799	4948	0
71	50	367	49	0.996995	5049	0
71	44	17	43	0.221861	4443	0
71	45	60	44	0.0861963	4544	0
71	47	119	45	0.0664674	4745	0
72	43	9	42	0.957489	4342	1
72	44	21	43	0.694573	4443	1
72	45	60	44	0.422866	4544	1
72	47	119	45	0.525262	4745	1
72	48	179	47	0.286086	4847	1
72	49	268	48	0.258588	4948	1
72	50	366	49	0.528952	5049	1
73	43	13	42	0.459409	4342	0
73	44	30	43	0.277977	4443	0
73	45	58	44	0.317763	4544	0
73	49	268	48	0.186849	4948	0
73	50	362	49	0.352395	5049	0
74	42	6	41	0.97458	4241	0
74	43	14	42	0.350275	4342	0
74	44	31	43	0.962815	4443	0
74	45	63	44	0.302734	4544	0
74	49	260	48	0.27524	4948	0
74	50	372	49	0.966037	5049	0
76	42	7	41	0.999172	4241	1
76	43	14	42	0.805232	4342	1
76	44	29	43	0.946526	4443	1
76	45	62	44	0.463361	4544	1
76	47	115	45	0.756895	4745	1
76	49	287	48	0.521395	4948	1
76	50	362	49	0.319723	5049	1
76	48	181	47	0.39563	4847	1
77	48	174	47	0.189328	4847	1
77	49	268	48	0.926825	4948	1
77	50	370	49	0.911997	5049	1
77	42	6	41	0.967215	4241	1
77	43	14	42	0.705903	4342	1
77	44	28	43	0.18891	4443	1
77	45	58	44	0.145657	4544	1
77	47	119	45	0.239801	4745	1
78	48	178	47	0.118599	4847	1
78	49	268	48	0.37943	4948	1
78	50	360	49	0.426802	5049	1
78	42	6	41	0.678891	4241	1
78	43	10	42	0.795369	4342	1
78	44	22	43	0.296526	4443	1
78	45	61	44	0.312053	4544	1
78	47	119	45	0.377772	4745	1
80	43	12	42	0.247811	4342	1
80	44	29	43	0.168582	4443	1
80	45	54	44	0.635004	4544	1
80	47	121	45	0.336659	4745	1
80	48	186	47	0.401907	4847	1
80	49	282	48	0.256391	4948	1
80	50	365	49	0.431296	5049	1
80	42	5	41	0.949374	4241	1
81	42	8	41	0.499149	4241	0
81	43	14	42	0.462939	4342	0
81	44	28	43	0.445063	4443	0
81	45	65	44	0.412364	4544	0
81	47	121	45	0.470851	4745	0
81	48	178	47	0.275372	4847	0
81	49	269	48	0.29406	4948	0
81	50	367	49	0.554862	5049	0
82	43	13	42	0.709733	4342	0
82	44	31	43	0.53174	4443	0
82	45	56	44	0.218252	4544	0
82	47	119	45	0.30927	4745	0
82	48	186	47	0.130031	4847	0
82	49	283	48	0.11657	4948	0
82	50	362	49	0.792359	5049	0
83	48	183	47	0.0412455	4847	0
83	49	281	48	0.187324	4948	0
83	50	371	49	0.117869	5049	0
83	42	4	41	0.906973	4241	0
83	43	13	42	0.956183	4342	0
83	44	22	43	0.529314	4443	0
83	45	54	44	0.845575	4544	0
83	47	120	45	0.98157	4745	0
84	42	5	41	0.86032	4241	1
84	43	12	42	0.347323	4342	1
84	44	29	43	0.282682	4443	1
84	45	61	44	0.265633	4544	1
84	47	129	45	0.309321	4745	1
84	48	185	47	0.381672	4847	1
84	49	276	48	0.375088	4948	1
84	50	360	49	0.463206	5049	1
85	42	6	41	0.990249	4241	0
85	43	12	42	0.363084	4342	0
85	44	28	43	0.763729	4443	0
85	45	67	44	0.993274	4544	0
85	47	117	45	0.999041	4745	0
85	48	185	47	0.842793	4847	0
85	49	281	48	0.271507	4948	0
85	50	358	49	0.310045	5049	0
86	49	294	48	0.109389	4948	1
86	50	369	49	0.169388	5049	1
86	41	1	40	0.46163	4140	1
86	42	3	41	0.410544	4241	1
86	43	15	42	0.901469	4342	1
86	44	30	43	0.789101	4443	1
86	45	64	44	0.107613	4544	1
87	42	7	41	0.986589	4241	1
87	41	1	40	0.833179	4140	1
87	43	10	42	0.479404	4342	1
87	44	24	43	0.788374	4443	1
87	45	60	44	0.0986692	4544	1
87	47	117	45	0.192649	4745	1
87	48	185	47	0.174383	4847	1
87	49	269	48	0.553889	4948	1
87	50	370	49	0.706049	5049	1
88	42	6	41	0.962768	4241	0
88	43	14	42	0.587449	4342	0
88	44	30	43	0.792049	4443	0
88	45	58	44	0.20171	4544	0
88	47	120	45	0.0946459	4745	0
88	48	183	47	0.0675664	4847	0
88	49	274	48	0.6177	4948	0
88	50	364	49	0.755677	5049	0
89	42	7	41	0.991842	4241	1
89	43	15	42	0.159871	4342	1
89	44	30	43	0.336312	4443	1
89	45	60	44	0.282431	4544	1
89	47	112	45	0.113005	4745	1
89	48	190	47	0.835217	4847	1
89	49	274	48	0.575705	4948	1
89	50	363	49	0.841835	5049	1
90	48	180	47	0.196904	4847	0
90	49	273	48	0.584251	4948	0
90	50	364	49	0.528437	5049	0
90	42	6	41	0.97872	4241	0
90	43	12	42	0.320477	4342	0
90	44	32	43	0.874272	4443	0
90	45	56	44	0.28307	4544	0
90	47	117	45	0.182404	4745	0
91	48	190	47	0.60995	4847	1
91	49	273	48	0.354527	4948	1
91	50	362	49	0.256141	5049	1
91	43	13	42	0.496849	4342	1
91	44	33	43	0.584014	4443	1
91	45	57	44	0.566161	4544	1
91	47	120	45	0.564587	4745	1
93	48	177	47	0.0314457	4847	1
93	49	271	48	0.161469	4948	1
93	42	6	41	0.916494	4241	1
93	43	12	42	0.510602	4342	1
93	44	33	43	0.173411	4443	1
93	45	61	44	0.592283	4544	1
93	47	122	45	0.617783	4745	1
94	43	8	42	0.364691	4342	0
94	44	31	43	0.346317	4443	0
94	45	61	44	0.670139	4544	0
94	47	118	45	0.269787	4745	0
94	48	183	47	0.216716	4847	0
94	49	267	48	0.222519	4948	0
94	50	369	49	0.390861	5049	0
94	42	8	41	0.843069	4241	0
96	48	185	47	0.315513	4847	1
96	50	363	49	0.0852175	5049	1
96	49	276	48	0.334876	4948	1
96	42	7	41	0.985157	4241	1
96	43	13	42	0.88158	4342	1
96	44	33	43	0.364201	4443	1
96	45	60	44	0.154547	4544	1
96	47	124	45	0.0734981	4745	1
97	43	11	42	0.305964	4342	0
97	44	27	43	0.490943	4443	0
97	45	53	44	0.500712	4544	0
97	47	120	45	0.991881	4745	0
97	48	176	47	0.0874743	4847	0
97	49	276	48	0.342447	4948	0
97	50	370	49	0.418873	5049	0
97	42	6	41	0.971417	4241	0
98	43	11	42	0.310527	4342	0
98	44	31	43	0.973328	4443	0
98	45	66	44	0.292279	4544	0
98	47	121	45	0.174845	4745	0
98	48	176	47	0.127646	4847	0
98	49	276	48	0.310846	4948	0
98	50	368	49	0.218534	5049	0
98	42	5	41	0.962279	4241	0
98	41	2	40	0.92965	4140	0
99	43	9	42	0.786616	4342	1
99	44	31	43	0.338771	4443	1
99	45	54	44	0.564864	4544	1
99	47	118	45	0.439254	4745	1
99	48	188	47	0.27415	4847	1
99	49	270	48	0.316146	4948	1
99	50	358	49	0.394849	5049	1
100	45	61	44	0.207389	4544	1
100	47	119	45	0.208885	4745	1
100	48	184	47	0.110813	4847	1
100	49	276	48	0.590435	4948	1
100	50	369	49	0.592823	5049	1
100	42	7	41	0.789211	4241	1
101	48	188	47	0.0631313	4847	0
101	42	8	41	0.972273	4241	0
101	43	15	42	0.290847	4342	0
101	44	28	43	0.579188	4443	0
101	45	65	44	0.490612	4544	0
101	47	115	45	0.957025	4745	0
102	48	173	47	0.0522268	4847	1
102	49	275	48	0.137409	4948	1
102	50	365	49	0.328654	5049	1
102	42	7	41	0.89327	4241	1
102	43	13	42	0.091898	4342	1
102	44	31	43	0.0945585	4443	1
102	45	63	44	0.0767624	4544	1
102	47	119	45	0.0510522	4745	1
103	48	178	47	0.117596	4847	0
103	49	270	48	0.607935	4948	0
103	50	373	49	0.403135	5049	0
103	43	13	42	0.304221	4342	0
103	44	33	43	0.372257	4443	0
103	45	67	44	0.246819	4544	0
103	47	131	45	0.282096	4745	0
104	48	175	47	0.668845	4847	1
104	49	278	48	0.948974	4948	1
104	50	360	49	0.266251	5049	1
104	43	12	42	0.752068	4342	1
104	44	28	43	0.624428	4443	1
104	45	51	44	0.417342	4544	1
104	47	130	45	0.789885	4745	1
105	43	11	42	0.167435	4342	1
105	44	29	43	0.300858	4443	1
105	45	58	44	0.544286	4544	1
105	47	114	45	0.152886	4745	1
105	48	177	47	0.477291	4847	1
105	49	273	48	0.35532	4948	1
105	50	360	49	0.410548	5049	1
105	42	6	41	0.799854	4241	1
106	48	178	47	0.509559	4847	1
106	49	274	48	0.23271	4948	1
106	50	371	49	0.398617	5049	1
106	42	6	41	0.98042	4241	1
106	43	13	42	0.391452	4342	1
106	44	28	43	0.455805	4443	1
106	45	52	44	0.145419	4544	1
106	47	121	45	0.0952817	4745	1
107	48	184	47	0.207271	4847	0
107	49	269	48	0.291011	4948	0
107	50	368	49	0.44612	5049	0
107	42	6	41	0.256306	4241	0
107	43	15	42	0.614584	4342	0
107	44	34	43	0.165654	4443	0
107	45	56	44	0.780887	4544	0
107	47	114	45	0.942171	4745	0
108	48	175	47	0.14017	4847	1
108	49	271	48	0.410416	4948	1
108	50	367	49	0.398516	5049	1
108	42	6	41	0.970277	4241	1
108	43	12	42	0.827655	4342	1
108	44	28	43	0.0813815	4443	1
108	45	51	44	0.115041	4544	1
108	47	119	45	0.0770949	4745	1
109	48	196	47	0.0959231	4847	1
109	49	271	48	0.287705	4948	1
109	50	370	49	0.740367	5049	1
109	42	8	41	0.818246	4241	1
109	43	14	42	0.1533	4342	1
109	44	28	43	0.0909627	4443	1
109	45	70	44	0.101556	4544	1
109	47	126	45	0.134467	4745	1
110	48	178	47	0.257645	4847	1
110	49	267	48	0.782754	4948	1
110	50	370	49	0.603539	5049	1
110	42	6	41	0.948265	4241	1
110	43	14	42	0.22108	4342	1
110	44	27	43	0.164072	4443	1
110	45	59	44	0.147381	4544	1
110	47	132	45	0.478079	4745	1
111	48	181	47	0.261063	4847	1
111	49	284	48	0.13921	4948	1
111	50	365	49	0.315935	5049	1
111	41	4	40	0.681096	4140	1
111	42	7	41	0.114491	4241	1
111	43	12	42	0.187979	4342	1
111	44	26	43	0.150609	4443	1
111	45	61	44	0.35201	4544	1
111	47	124	45	0.684402	4745	1
112	48	186	47	0.294354	4847	0
112	49	268	48	0.377931	4948	0
112	50	367	49	0.67433	5049	0
112	47	121	45	0.330733	4745	0
112	42	7	41	0.9573	4241	0
112	43	14	42	0.855844	4342	0
112	44	26	43	0.334805	4443	0
112	45	61	44	0.49742	4544	0
114	43	13	42	0.497799	4342	1
114	44	29	43	0.392384	4443	1
114	45	62	44	0.146594	4544	1
114	47	118	45	0.220513	4745	1
114	48	181	47	0.18311	4847	1
114	49	274	48	0.283871	4948	1
114	50	357	49	0.380165	5049	1
114	42	7	41	0.945302	4241	1
115	43	12	42	0.867435	4342	1
115	44	27	43	0.130682	4443	1
115	45	63	44	0.335895	4544	1
115	47	114	45	0.289577	4745	1
115	48	177	47	0.113775	4847	1
115	49	269	48	0.124485	4948	1
115	50	362	49	0.255	5049	1
116	43	12	42	0.701207	4342	0
116	44	29	43	0.777659	4443	0
116	45	60	44	0.222056	4544	0
116	47	125	45	0.920128	4745	0
116	41	1	40	0.92877	4140	0
116	48	176	47	0.830446	4847	0
116	49	281	48	0.965189	4948	0
116	50	356	49	0.418389	5049	0
116	42	4	41	0.976271	4241	0
117	43	13	42	0.94243	4342	0
117	44	29	43	0.186986	4443	0
117	45	58	44	0.887817	4544	0
117	47	118	45	0.169801	4745	0
117	48	180	47	0.135638	4847	0
117	49	272	48	0.988239	4948	0
117	50	363	49	0.995818	5049	0
118	49	264	48	0.292204	4948	1
118	50	365	49	0.247949	5049	1
118	48	188	47	0.298141	4847	1
118	42	7	41	0.730918	4241	1
118	43	13	42	0.233718	4342	1
118	44	29	43	0.0646434	4443	1
118	45	58	44	0.0768776	4544	1
118	47	118	45	0.148073	4745	1
119	43	15	42	0.288328	4342	1
119	44	32	43	0.462769	4443	1
119	45	58	44	0.403398	4544	1
119	47	124	45	0.922681	4745	1
119	48	187	47	0.160407	4847	1
119	49	278	48	0.0986743	4948	1
119	50	362	49	0.234242	5049	1
119	42	7	41	0.929204	4241	1
120	49	265	48	0.615181	4948	0
120	41	1	40	0.0182921	4140	0
120	45	57	44	0.709472	4544	0
120	48	186	47	0.573987	4847	0
120	50	364	49	0.525498	5049	0
120	42	7	41	0.359007	4241	0
120	43	13	42	0.751657	4342	0
120	44	31	43	0.695482	4443	0
120	47	119	45	0.876834	4745	0
122	48	153	47	0.147818	4847	1
122	49	269	48	0.486827	4948	1
122	43	16	42	0.0258113	4342	1
122	44	28	43	0.135776	4443	1
122	45	66	44	0.0956917	4544	1
122	47	123	45	0.090697	4745	1
123	43	12	42	0.707568	4342	0
123	44	28	43	0.249375	4443	0
123	45	62	44	0.506052	4544	0
123	47	118	45	0.734885	4745	0
123	48	182	47	0.19713	4847	0
123	49	279	48	0.388848	4948	0
123	42	6	41	0.999196	4241	0
126	43	11	42	0.122772	4342	1
126	44	27	43	0.215044	4443	1
126	45	54	44	0.136034	4544	1
126	47	130	45	0.344829	4745	1
126	50	368	49	0.447532	5049	1
126	42	6	41	0.902401	4241	1
126	41	0	40	0.242277	4140	1
127	43	13	42	0.313307	4342	1
127	44	27	43	0.383549	4443	1
127	45	65	44	0.273826	4544	1
127	47	113	45	0.189517	4745	1
127	41	1	40	0.00246146	4140	1
127	48	178	47	0.336149	4847	1
127	49	273	48	0.385423	4948	1
127	50	364	49	0.624416	5049	1
127	42	7	41	0.679393	4241	1
128	43	13	42	0.28538	4342	1
128	44	26	43	0.156022	4443	1
128	45	63	44	0.229474	4544	1
128	47	121	45	0.443987	4745	1
128	41	1	40	0.509543	4140	1
128	48	185	47	0.400465	4847	1
128	49	276	48	0.410504	4948	1
128	50	374	49	0.671402	5049	1
128	42	7	41	0.767746	4241	1
129	43	15	42	0.455427	4342	0
129	44	26	43	0.116892	4443	0
129	45	57	44	0.176889	4544	0
129	47	122	45	0.250294	4745	0
129	42	7	41	0.745653	4241	0
130	49	274	48	0.634937	4948	1
130	48	184	47	0.213311	4847	1
130	50	365	49	0.767777	5049	1
130	42	7	41	0.932612	4241	1
130	43	13	42	0.234959	4342	1
130	44	28	43	0.817191	4443	1
130	45	63	44	0.728644	4544	1
130	47	123	45	0.635691	4745	1
131	43	11	42	0.671176	4342	0
131	44	26	43	0.519059	4443	0
131	45	58	44	0.811686	4544	0
131	42	5	41	0.215977	4241	0
132	43	15	42	0.784878	4342	0
132	44	30	43	0.801244	4443	0
132	45	64	44	0.309209	4544	0
132	47	116	45	0.129644	4745	0
132	48	178	47	0.226763	4847	0
132	49	273	48	0.49405	4948	0
132	50	364	49	0.28376	5049	0
133	49	272	48	0.255189	4948	1
133	50	361	49	0.285815	5049	1
133	48	174	47	0.0921647	4847	1
133	42	7	41	0.996127	4241	1
133	43	13	42	0.541034	4342	1
133	44	32	43	0.167747	4443	1
133	45	61	44	0.0698875	4544	1
133	47	115	45	0.186201	4745	1
134	43	13	42	0.513969	4342	0
134	44	30	43	0.487998	4443	0
134	45	63	44	0.0982287	4544	0
134	47	122	45	0.800476	4745	0
134	48	177	47	0.100346	4847	0
134	49	265	48	0.114827	4948	0
134	50	370	49	0.47929	5049	0
135	48	151	47	0.381505	4847	1
135	49	270	48	0.423969	4948	1
135	50	368	49	0.51239	5049	1
135	43	12	42	0.291165	4342	1
135	44	23	43	0.397979	4443	1
135	45	60	44	0.716759	4544	1
135	47	115	45	0.696016	4745	1
136	48	175	47	0.142152	4847	1
136	49	266	48	0.167078	4948	1
136	50	365	49	0.265068	5049	1
136	42	7	41	0.887478	4241	1
136	43	13	42	0.157403	4342	1
136	44	26	43	0.17666	4443	1
136	45	61	44	0.187712	4544	1
136	47	109	45	0.177185	4745	1
137	48	184	47	0.357655	4847	1
137	49	276	48	0.429554	4948	1
137	50	367	49	0.228804	5049	1
137	42	7	41	0.820551	4241	1
137	41	1	40	0.547491	4140	1
137	43	16	42	0.14035	4342	1
137	44	29	43	0.10737	4443	1
138	48	185	47	0.332233	4847	1
138	49	283	48	0.356177	4948	1
138	50	361	49	0.494952	5049	1
138	42	7	41	0.769426	4241	1
138	43	13	42	0.162082	4342	1
138	44	23	43	0.130441	4443	1
138	45	58	44	0.260182	4544	1
138	47	128	45	0.264336	4745	1
139	48	185	47	0.164641	4847	1
139	49	283	48	0.539803	4948	1
139	50	361	49	0.586238	5049	1
139	42	7	41	0.358303	4241	1
139	43	13	42	0.226529	4342	1
139	44	23	43	0.137343	4443	1
139	45	58	44	0.377232	4544	1
139	47	128	45	0.0969288	4745	1

## Sheet: F3
Timepoint	Bray-Curtis	Var1_Timepoint	Var2_Timepoint	pp_alg_utn_v	Mother
40	0.995851	60	40	1	Own
40	0.998448	60	40	1	Own
40	0.999128	60	40	1	Own
40	0.997042	60	40	1	Own
40	0.999778	40	60	1	Own
40	0.999917	40	60	1	Own
40	0.999586	60	40	0	Own
40	0.999606	60	40	1	Own
40	0.999821	60	40	1	Own
40	0.999587	40	60	1	Own
40	0.996758	40	60	0	Own
40	0.99764	40	60	1	Own
40	0.984873	40	60	1	Own
40	0.990041	40	60	1	Own
40	0.641399	40	60	1	Own
41	0.980534	60	41	1	Own
41	0.99985	41	60	0	Own
41	0.997646	60	41	0	Own
41	0.95938	60	41	1	Own
41	0.999451	60	41	1	Own
41	0.95262	60	41	1	Own
41	0.993642	60	41	0	Own
41	0.968541	60	41	1	Own
41	0.987336	60	41	1	Own
41	0.998134	60	41	1	Own
41	0.996788	60	41	0	Own
41	0.998695	60	41	1	Own
41	0.935545	60	41	1	Own
41	0.962751	60	41	1	Own
41	0.93397	60	41	1	Own
41	0.999827	60	41	1	Own
41	0.987837	60	41	1	Own
41	0.948926	60	41	0	Own
41	0.998269	60	41	1	Own
41	0.965493	60	41	1	Own
41	0.99284	60	41	0	Own
41	0.99971	60	41	1	Own
41	0.928847	60	41	1	Own
41	0.999847	60	41	0	Own
41	0.626857	60	41	0	Own
41	0.997633	60	41	0	Own
41	0.998544	60	41	1	Own
41	0.95827	60	41	1	Own
41	0.989085	60	41	1	Own
41	0.998571	60	41	0	Own
41	0.964926	60	41	0	Own
41	0.999781	60	41	0	Own
41	0.75651	60	41	1	Own
41	0.605863	60	41	1	Own
41	0.877368	60	41	1	Own
41	0.743706	60	41	0	Own
41	0.652572	60	41	0	Own
41	0.745948	60	41	0	Own
41	0.561642	60	41	1	Own
41	0.836445	41	60	1	Own
41	0.988718	41	60	1	Own
41	0.997895	41	60	1	Own
41	0.999673	41	60	1	Own
41	0.999154	41	60	1	Own
41	0.997498	41	60	1	Own
41	0.720938	41	60	0	Own
41	0.964486	41	60	0	Own
41	0.995857	41	60	1	Own
41	0.988177	41	60	1	Own
41	0.997486	41	60	1	Own
41	0.962617	41	60	0	Own
41	0.705062	41	60	0	Own
41	0.995174	41	60	0	Own
41	0.653372	41	60	1	Own
41	0.998313	41	60	1	Own
41	0.864803	41	60	0	Own
41	0.813018	41	60	1	Own
41	0.55316	41	60	0	Own
41	0.987612	41	60	1	Own
41	0.996957	41	60	1	Own
41	0.998154	41	60	0	Own
41	0.935571	41	60	1	Own
41	0.925403	41	60	1	Own
41	0.63058	41	60	1	Own
41	0.809293	41	60	1	Own
41	0.938995	41	60	0	Own
41	0.984239	41	60	1	Own
41	0.997406	41	60	1	Own
41	0.992481	41	60	1	Own
41	0.987002	41	60	0	Own
41	0.999054	41	60	0	Own
41	0.902425	41	60	1	Own
42	0.990336	60	42	1	Own
42	0.998894	60	42	0	Own
42	0.999322	60	42	1	Own
42	0.317492	60	42	1	Own
42	0.999719	60	42	0	Own
42	0.93679	60	42	1	Own
42	0.89289	60	42	1	Own
42	0.997884	60	42	0	Own
42	0.970811	60	42	1	Own
42	0.997975	60	42	0	Own
42	0.869559	60	42	0	Own
42	0.862483	60	42	1	Own
42	0.999148	42	60	0	Own
42	0.985249	42	60	1	Own
42	0.977844	42	60	1	Own
42	0.985796	42	60	1	Own
42	0.996919	42	60	0	Own
42	0.935227	60	42	0	Own
42	0.992971	60	42	0	Own
42	0.979434	60	42	1	Own
42	0.999716	60	42	0	Own
42	0.995949	60	42	0	Own
42	0.79456	60	42	1	Own
42	0.719421	60	42	1	Own
42	0.821301	60	42	1	Own
42	0.982003	60	42	0	Own
42	0.999612	60	42	0	Own
42	0.795246	60	42	1	Own
42	0.99719	60	42	1	Own
42	0.968569	60	42	0	Own
42	0.750052	60	42	1	Own
42	0.989485	60	42	0	Own
42	0.871119	60	42	1	Own
42	0.936906	60	42	1	Own
42	0.973104	60	42	1	Own
42	0.999467	60	42	1	Own
42	0.997565	60	42	0	Own
42	0.996919	60	42	0	Own
42	0.947386	60	42	1	Own
42	0.362275	42	60	1	Own
42	0.953924	42	60	1	Own
42	0.849417	42	60	1	Own
42	0.989763	42	60	1	Own
42	0.898339	42	60	1	Own
42	0.898967	42	60	1	Own
42	0.984868	42	60	1	Own
42	0.923716	42	60	0	Own
42	0.870725	42	60	1	Own
42	0.956482	42	60	0	Own
42	0.99168	42	60	1	Own
42	0.945108	42	60	1	Own
42	0.546188	42	60	1	Own
42	0.615642	42	60	1	Own
42	0.996273	42	60	0	Own
42	0.993944	42	60	1	Own
42	0.926942	42	60	0	Own
42	0.999071	42	60	0	Own
42	0.946952	42	60	1	Own
42	0.941002	42	60	1	Own
42	0.998591	42	60	0	Own
42	0.996148	42	60	1	Own
42	0.176841	42	60	1	Own
42	0.98382	42	60	1	Own
42	0.990598	42	60	0	Own
42	0.985326	42	60	1	Own
42	0.84406	42	60	1	Own
42	0.997298	42	60	0	Own
42	0.747844	42	60	1	Own
42	0.914722	42	60	1	Own
42	0.981801	42	60	1	Own
42	0.804086	42	60	1	Own
42	0.998141	42	60	0	Own
42	0.761327	42	60	1	Own
42	0.794439	42	60	1	Own
42	0.980623	42	60	0	Own
42	0.981468	42	60	1	Own
42	0.982428	42	60	0	Own
42	0.99765	42	60	0	Own
42	0.687619	42	60	1	Own
42	0.963951	60	42	1	Own
42	0.997458	60	42	1	Own
42	0.997464	60	42	1	Own
42	0.832965	60	42	1	Own
42	0.976298	60	42	1	Own
42	0.948231	60	42	1	Own
42	0.852947	60	42	1	Own
43	0.885238	60	43	1	Own
43	0.997523	60	43	0	Own
43	0.926877	60	43	1	Own
43	0.998423	60	43	0	Own
43	0.923658	60	43	1	Own
43	0.885566	60	43	1	Own
43	0.989058	60	43	0	Own
43	0.970935	60	43	1	Own
43	0.997938	60	43	0	Own
43	0.869681	60	43	0	Own
43	0.980122	60	43	1	Own
43	0.998501	43	60	0	Own
43	0.935957	43	60	1	Own
43	0.977574	43	60	1	Own
43	0.964246	43	60	1	Own
43	0.995563	43	60	0	Own
43	0.977479	60	43	0	Own
43	0.988506	60	43	0	Own
43	0.979394	60	43	1	Own
43	0.978101	60	43	0	Own
43	0.985707	60	43	0	Own
43	0.793739	60	43	1	Own
43	0.84497	60	43	1	Own
43	0.82195	60	43	1	Own
43	0.982242	60	43	0	Own
43	0.99062	60	43	0	Own
43	0.955565	60	43	1	Own
43	0.996755	60	43	1	Own
43	0.966666	60	43	0	Own
43	0.689103	60	43	1	Own
43	0.988107	60	43	0	Own
43	0.87051	60	43	1	Own
43	0.950932	60	43	0	Own
43	0.900023	60	43	1	Own
43	0.982476	60	43	1	Own
43	0.979791	60	43	1	Own
43	0.996829	60	43	0	Own
43	0.996823	60	43	0	Own
43	0.948537	60	43	1	Own
43	0.0962397	43	60	1	Own
43	0.907951	43	60	1	Own
43	0.865358	43	60	1	Own
43	0.985128	43	60	1	Own
43	0.898206	43	60	1	Own
43	0.998611	43	60	1	Own
43	0.982834	43	60	1	Own
43	0.934539	43	60	0	Own
43	0.895056	43	60	1	Own
43	0.954717	43	60	0	Own
43	0.991444	43	60	1	Own
43	0.99652	43	60	1	Own
43	0.587692	43	60	1	Own
43	0.614655	43	60	1	Own
43	0.716959	43	60	0	Own
43	0.932402	43	60	1	Own
43	0.926832	43	60	0	Own
43	0.992225	43	60	0	Own
43	0.942918	43	60	1	Own
43	0.941481	43	60	1	Own
43	0.954071	43	60	0	Own
43	0.994363	43	60	1	Own
43	0.192014	43	60	1	Own
43	0.983712	43	60	1	Own
43	0.990978	43	60	0	Own
43	0.986861	43	60	1	Own
43	0.837845	43	60	1	Own
43	0.967393	43	60	0	Own
43	0.748281	43	60	1	Own
43	0.911923	43	60	1	Own
43	0.977194	43	60	1	Own
43	0.805474	43	60	1	Own
43	0.996435	43	60	0	Own
43	0.98212	43	60	1	Own
43	0.900428	43	60	0	Own
43	0.972649	43	60	1	Own
43	0.983361	43	60	0	Own
43	0.997367	43	60	0	Own
43	0.771095	43	60	1	Own
43	0.93096	60	43	1	Own
43	0.9966	60	43	1	Own
43	0.965798	60	43	1	Own
43	0.842693	60	43	1	Own
43	0.976458	60	43	1	Own
43	0.938484	60	43	1	Own
43	0.852698	60	43	1	Own
44	0.198116	60	44	1	Own
44	0.90919	60	44	1	Own
44	0.99855	60	44	0	Own
44	0.908347	60	44	1	Own
44	0.890539	60	44	1	Own
44	0.997942	60	44	0	Own
44	0.903441	60	44	1	Own
44	0.993326	60	44	0	Own
44	0.970804	60	44	1	Own
44	0.994218	60	44	0	Own
44	0.870349	60	44	0	Own
44	0.954333	60	44	1	Own
44	0.988464	44	60	0	Own
44	0.996353	44	60	0	Own
44	0.935634	44	60	1	Own
44	0.977401	44	60	1	Own
44	0.958326	44	60	1	Own
44	0.994024	44	60	0	Own
44	0.981173	60	44	0	Own
44	0.979777	60	44	1	Own
44	0.976249	60	44	0	Own
44	0.858932	60	44	0	Own
44	0.806576	60	44	1	Own
44	0.340276	60	44	1	Own
44	0.831089	60	44	1	Own
44	0.895993	60	44	0	Own
44	0.972025	60	44	0	Own
44	0.887397	60	44	1	Own
44	0.996192	60	44	1	Own
44	0.966521	60	44	0	Own
44	0.682158	60	44	1	Own
44	0.98803	60	44	0	Own
44	0.863428	60	44	1	Own
44	0.94522	60	44	0	Own
44	0.898038	60	44	1	Own
44	0.960868	60	44	1	Own
44	0.895238	60	44	1	Own
44	0.99471	60	44	0	Own
44	0.996665	60	44	0	Own
44	0.951447	60	44	1	Own
44	0.751271	44	60	1	Own
44	0.942811	44	60	1	Own
44	0.859015	44	60	1	Own
44	0.976408	44	60	1	Own
44	0.89833	44	60	1	Own
44	0.998517	44	60	1	Own
44	0.911814	44	60	1	Own
44	0.933838	44	60	0	Own
44	0.877314	44	60	1	Own
44	0.955648	44	60	0	Own
44	0.990515	44	60	1	Own
44	0.963767	44	60	1	Own
44	0.585674	44	60	1	Own
44	0.610009	44	60	1	Own
44	0.718167	44	60	0	Own
44	0.932235	44	60	1	Own
44	0.761645	44	60	0	Own
44	0.83934	44	60	0	Own
44	0.952018	44	60	1	Own
44	0.801784	44	60	1	Own
44	0.954064	44	60	0	Own
44	0.996811	44	60	1	Own
44	0.174857	44	60	1	Own
44	0.99231	44	60	1	Own
44	0.982708	44	60	0	Own
44	0.992274	44	60	1	Own
44	0.823097	44	60	1	Own
44	0.969799	44	60	0	Own
44	0.748665	44	60	1	Own
44	0.919944	44	60	1	Own
44	0.967488	44	60	1	Own
44	0.806199	44	60	1	Own
44	0.995436	44	60	0	Own
44	0.761932	44	60	1	Own
44	0.981512	44	60	1	Own
44	0.898155	44	60	0	Own
44	0.973565	44	60	1	Own
44	0.982523	44	60	0	Own
44	0.803609	44	60	0	Own
44	0.955954	44	60	1	Own
44	0.932831	60	44	1	Own
44	0.995928	60	44	1	Own
44	0.924894	60	44	1	Own
44	0.809906	60	44	1	Own
44	0.97641	60	44	1	Own
44	0.944629	60	44	1	Own
44	0.846119	60	44	1	Own
45	0.882518	60	45	1	Own
45	0.441498	60	45	0	Own
45	0.930829	60	45	1	Own
45	0.293183	60	45	1	Own
45	0.979973	60	45	0	Own
45	0.930329	60	45	1	Own
45	0.889514	60	45	1	Own
45	0.762417	60	45	0	Own
45	0.962363	60	45	1	Own
45	0.994052	60	45	0	Own
45	0.869579	60	45	0	Own
45	0.919255	60	45	1	Own
45	0.996333	60	45	0	Own
45	0.983168	45	60	0	Own
45	0.938017	45	60	1	Own
45	0.972995	45	60	1	Own
45	0.962211	45	60	1	Own
45	0.995251	45	60	0	Own
45	0.96985	60	45	0	Own
45	0.993507	60	45	0	Own
45	0.970129	60	45	1	Own
45	0.973691	60	45	0	Own
45	0.820676	60	45	0	Own
45	0.79308	60	45	1	Own
45	0.344126	60	45	1	Own
45	0.792913	60	45	1	Own
45	0.891969	60	45	0	Own
45	0.971685	60	45	0	Own
45	0.882712	60	45	1	Own
45	0.996442	60	45	1	Own
45	0.964915	60	45	0	Own
45	0.676367	60	45	1	Own
45	0.948511	60	45	0	Own
45	0.817055	60	45	1	Own
45	0.933971	60	45	0	Own
45	0.898927	60	45	1	Own
45	0.944713	60	45	1	Own
45	0.979494	60	45	1	Own
45	0.995375	60	45	0	Own
45	0.935821	60	45	1	Own
45	0.750987	45	60	1	Own
45	0.904394	45	60	1	Own
45	0.866252	45	60	1	Own
45	0.965836	45	60	1	Own
45	0.889023	45	60	1	Own
45	0.998483	45	60	1	Own
45	0.87908	45	60	1	Own
45	0.928545	45	60	0	Own
45	0.876496	45	60	1	Own
45	0.954475	45	60	0	Own
45	0.967118	45	60	1	Own
45	0.975969	45	60	1	Own
45	0.571397	45	60	1	Own
45	0.613149	45	60	1	Own
45	0.711926	45	60	0	Own
45	0.910721	45	60	1	Own
45	0.841543	45	60	0	Own
45	0.840456	45	60	0	Own
45	0.94913	45	60	1	Own
45	0.777358	45	60	1	Own
45	0.953756	45	60	0	Own
45	0.996606	45	60	1	Own
45	0.174973	45	60	1	Own
45	0.984525	45	60	1	Own
45	0.978652	45	60	0	Own
45	0.988121	45	60	1	Own
45	0.810847	45	60	1	Own
45	0.968662	45	60	0	Own
45	0.74876	45	60	1	Own
45	0.860503	45	60	1	Own
45	0.713753	45	60	1	Own
45	0.804342	45	60	1	Own
45	0.992997	45	60	0	Own
45	0.760558	45	60	1	Own
45	0.783742	45	60	1	Own
45	0.861496	45	60	0	Own
45	0.972642	45	60	1	Own
45	0.546234	45	60	0	Own
45	0.891818	45	60	0	Own
45	0.769791	45	60	1	Own
45	0.879134	60	45	1	Own
45	0.970021	60	45	1	Own
45	0.92633	60	45	1	Own
45	0.845122	60	45	1	Own
45	0.976501	60	45	1	Own
45	0.944589	60	45	1	Own
45	0.846184	60	45	1	Own
47	0.839372	47	60	1	Own
47	0.976501	47	60	1	Own
47	0.850101	47	60	1	Own
47	0.981323	60	47	1	Own
47	0.678153	60	47	1	Own
47	0.924498	60	47	0	Own
47	0.806144	60	47	1	Own
47	0.888812	60	47	1	Own
47	0.995473	60	47	0	Own
47	0.997174	60	47	0	Own
47	0.939285	60	47	1	Own
47	0.920781	60	47	1	Own
47	0.441337	60	47	0	Own
47	0.93664	60	47	1	Own
47	0.359903	60	47	1	Own
47	0.980744	60	47	0	Own
47	0.94542	60	47	1	Own
47	0.857536	60	47	1	Own
47	0.678324	60	47	0	Own
47	0.962035	60	47	1	Own
47	0.869337	60	47	0	Own
47	0.925646	60	47	1	Own
47	0.960652	60	47	1	Own
47	0.984419	60	47	1	Own
47	0.978987	47	60	1	Own
47	0.897049	47	60	0	Own
47	0.979533	47	60	0	Own
47	0.955226	47	60	1	Own
47	0.909885	47	60	1	Own
47	0.956101	47	60	1	Own
47	0.903343	47	60	0	Own
47	0.898696	47	60	1	Own
47	0.965325	47	60	1	Own
47	0.992036	47	60	0	Own
47	0.990768	47	60	1	Own
47	0.991099	60	47	0	Own
47	0.976786	60	47	0	Own
47	0.963956	60	47	1	Own
47	0.976781	60	47	0	Own
47	0.814416	60	47	0	Own
47	0.806327	60	47	1	Own
47	0.344946	60	47	1	Own
47	0.800029	60	47	1	Own
47	0.911169	60	47	0	Own
47	0.220347	47	60	1	Own
47	0.903701	47	60	1	Own
47	0.842601	47	60	1	Own
47	0.981018	47	60	1	Own
47	0.884352	47	60	1	Own
47	0.726071	47	60	1	Own
47	0.896308	47	60	1	Own
47	0.873973	47	60	1	Own
47	0.953	47	60	0	Own
47	0.970743	47	60	1	Own
47	0.978862	47	60	1	Own
47	0.549293	47	60	1	Own
47	0.606931	47	60	1	Own
47	0.70858	47	60	0	Own
47	0.972971	47	60	1	Own
47	0.910881	47	60	0	Own
47	0.83622	47	60	0	Own
47	0.911776	47	60	1	Own
47	0.785177	47	60	1	Own
47	0.954047	47	60	0	Own
47	0.995758	47	60	1	Own
47	0.17806	47	60	1	Own
47	0.983838	47	60	1	Own
47	0.846403	47	60	0	Own
47	0.943124	47	60	1	Own
47	0.843465	47	60	1	Own
47	0.998702	47	60	0	Own
47	0.743638	47	60	1	Own
47	0.874819	47	60	1	Own
47	0.717512	47	60	1	Own
47	0.803571	47	60	1	Own
47	0.915071	47	60	0	Own
47	0.763012	47	60	1	Own
47	0.776644	47	60	1	Own
47	0.958277	47	60	1	Own
47	0.89898	47	60	0	Own
47	0.745979	47	60	1	Own
48	0.798007	48	60	1	Own
48	0.974952	48	60	1	Own
48	0.849327	48	60	1	Own
48	0.961396	48	60	1	Own
48	0.976916	48	60	1	Own
48	0.863178	60	48	1	Own
48	0.670263	60	48	1	Own
48	0.554968	60	48	1	Own
48	0.829226	60	48	0	Own
48	0.744428	60	48	1	Own
48	0.818953	60	48	1	Own
48	0.994249	60	48	0	Own
48	0.99789	60	48	0	Own
48	0.907519	60	48	1	Own
48	0.920217	60	48	1	Own
48	0.37163	60	48	0	Own
48	0.924486	60	48	1	Own
48	0.295652	60	48	1	Own
48	0.978498	60	48	0	Own
48	0.6987	60	48	1	Own
48	0.858586	60	48	1	Own
48	0.767407	60	48	0	Own
48	0.969702	60	48	1	Own
48	0.846496	60	48	0	Own
48	0.923098	60	48	1	Own
48	0.911138	48	60	0	Own
48	0.975495	48	60	0	Own
48	0.955129	48	60	1	Own
48	0.92092	48	60	1	Own
48	0.907946	48	60	1	Own
48	0.912508	48	60	0	Own
48	0.899477	48	60	1	Own
48	0.991458	48	60	0	Own
48	0.995307	48	60	1	Own
48	0.949842	60	48	1	Own
48	0.987731	60	48	0	Own
48	0.977965	60	48	0	Own
48	0.971479	60	48	1	Own
48	0.973078	60	48	0	Own
48	0.811583	60	48	0	Own
48	0.973967	60	48	1	Own
48	0.34158	60	48	1	Own
48	0.80126	60	48	1	Own
48	0.895699	60	48	0	Own
48	0.946756	60	48	0	Own
48	0.269079	48	60	1	Own
48	0.959474	48	60	1	Own
48	0.84489	48	60	1	Own
48	0.985418	48	60	1	Own
48	0.877809	48	60	1	Own
48	0.726976	48	60	1	Own
48	0.826683	48	60	1	Own
48	0.907706	48	60	0	Own
48	0.869504	48	60	1	Own
48	0.949697	48	60	0	Own
48	0.967608	48	60	1	Own
48	0.979077	48	60	1	Own
48	0.548486	48	60	1	Own
48	0.611916	48	60	1	Own
48	0.705974	48	60	0	Own
48	0.983623	48	60	1	Own
48	0.829013	48	60	0	Own
48	0.835885	48	60	0	Own
48	0.939113	48	60	1	Own
48	0.763791	48	60	1	Own
48	0.953398	48	60	0	Own
48	0.995754	48	60	1	Own
48	0.19476	48	60	1	Own
48	0.98311	48	60	1	Own
48	0.842831	48	60	0	Own
48	0.831454	48	60	1	Own
48	0.820936	48	60	1	Own
48	0.998182	48	60	0	Own
48	0.732164	48	60	1	Own
48	0.771125	48	60	1	Own
48	0.807438	48	60	1	Own
48	0.777657	48	60	0	Own
48	0.758325	48	60	1	Own
48	0.648635	48	60	1	Own
48	0.886826	48	60	0	Own
48	0.914598	48	60	1	Own
48	0.499765	48	60	0	Own
48	0.81703	48	60	0	Own
48	0.938124	48	60	1	Own
49	0.807673	49	60	1	Own
49	0.979008	49	60	1	Own
49	0.899126	49	60	1	Own
49	0.882214	60	49	1	Own
49	0.636871	60	49	1	Own
49	0.925386	60	49	1	Own
49	0.673127	60	49	0	Own
49	0.802985	60	49	1	Own
49	0.988774	60	49	1	Own
49	0.976938	60	49	0	Own
49	0.780265	60	49	1	Own
49	0.822959	60	49	1	Own
49	0.29495	60	49	0	Own
49	0.881963	60	49	1	Own
49	0.603029	60	49	1	Own
49	0.998884	60	49	0	Own
49	0.713936	60	49	1	Own
49	0.896845	60	49	1	Own
49	0.775425	60	49	0	Own
49	0.961327	60	49	1	Own
49	0.902547	60	49	1	Own
49	0.982812	60	49	1	Own
49	0.671389	60	49	1	Own
49	0.979595	49	60	1	Own
49	0.858724	49	60	0	Own
49	0.76472	49	60	0	Own
49	0.95158	49	60	1	Own
49	0.906401	49	60	1	Own
49	0.704769	49	60	1	Own
49	0.991234	49	60	0	Own
49	0.865259	49	60	1	Own
49	0.981391	49	60	1	Own
49	0.862891	49	60	0	Own
49	0.984006	49	60	1	Own
49	0.808893	60	49	0	Own
49	0.972549	60	49	0	Own
49	0.832939	60	49	1	Own
49	0.894452	60	49	0	Own
49	0.849747	60	49	0	Own
49	0.88395	60	49	1	Own
49	0.557842	60	49	1	Own
49	0.81436	60	49	1	Own
49	0.750207	60	49	0	Own
49	0.967815	60	49	0	Own
49	0.749388	49	60	1	Own
49	0.767635	49	60	1	Own
49	0.803163	49	60	1	Own
49	0.914273	49	60	1	Own
49	0.885128	49	60	1	Own
49	0.725481	49	60	1	Own
49	0.675059	49	60	1	Own
49	0.876798	49	60	0	Own
49	0.821682	49	60	1	Own
49	0.843939	49	60	0	Own
49	0.978106	49	60	1	Own
49	0.500914	49	60	1	Own
49	0.515779	49	60	1	Own
49	0.685079	49	60	0	Own
49	0.828318	49	60	1	Own
49	0.658527	49	60	0	Own
49	0.814705	49	60	0	Own
49	0.752968	49	60	1	Own
49	0.705557	49	60	1	Own
49	0.931184	49	60	0	Own
49	0.869786	49	60	1	Own
49	0.348777	49	60	1	Own
49	0.978816	49	60	1	Own
49	0.714918	49	60	0	Own
49	0.844242	49	60	1	Own
49	0.969198	49	60	0	Own
49	0.70725	49	60	1	Own
49	0.78179	49	60	1	Own
49	0.70709	49	60	1	Own
49	0.597067	49	60	1	Own
49	0.498488	49	60	0	Own
49	0.736182	49	60	1	Own
49	0.591985	49	60	1	Own
49	0.729245	49	60	0	Own
49	0.828346	49	60	1	Own
49	0.9798	49	60	0	Own
49	0.720477	49	60	0	Own
49	0.931997	49	60	1	Own
50	0.758482	50	60	1	Own
50	0.970703	50	60	1	Own
50	0.913219	60	50	1	Own
50	0.590064	60	50	1	Own
50	0.410518	60	50	1	Own
50	0.756501	60	50	0	Own
50	0.66529	60	50	1	Own
50	0.872728	60	50	1	Own
50	0.991766	60	50	0	Own
50	0.884417	60	50	0	Own
50	0.842695	60	50	1	Own
50	0.653788	60	50	1	Own
50	0.417106	60	50	0	Own
50	0.743867	60	50	1	Own
50	0.869271	60	50	1	Own
50	0.866196	60	50	0	Own
50	0.507882	60	50	1	Own
50	0.679103	60	50	1	Own
50	0.913163	60	50	1	Own
50	0.98232	60	50	0	Own
50	0.871781	60	50	1	Own
50	0.75251	60	50	1	Own
50	0.958516	60	50	1	Own
50	0.926716	50	60	1	Own
50	0.770987	50	60	0	Own
50	0.676891	50	60	0	Own
50	0.68285	50	60	1	Own
50	0.837991	50	60	1	Own
50	0.413383	50	60	1	Own
50	0.795825	50	60	0	Own
50	0.666419	50	60	1	Own
50	0.752086	50	60	1	Own
50	0.854076	50	60	0	Own
50	0.963872	50	60	1	Own
50	0.664346	60	50	0	Own
50	0.82933	60	50	0	Own
50	0.880387	60	50	1	Own
50	0.84983	60	50	0	Own
50	0.646265	60	50	0	Own
50	0.571042	60	50	1	Own
50	0.708108	60	50	1	Own
50	0.764562	60	50	1	Own
50	0.593735	60	50	0	Own
50	0.84444	60	50	0	Own
50	0.979669	50	60	1	Own
50	0.814866	50	60	1	Own
50	0.752187	50	60	1	Own
50	0.799349	50	60	1	Own
50	0.835577	50	60	1	Own
50	0.722087	50	60	1	Own
50	0.67268	50	60	1	Own
50	0.880865	50	60	0	Own
50	0.819529	50	60	1	Own
50	0.740091	50	60	0	Own
50	0.984006	50	60	1	Own
50	0.851082	50	60	1	Own
50	0.425614	50	60	1	Own
50	0.360084	50	60	1	Own
50	0.655258	50	60	0	Own
50	0.713352	50	60	1	Own
50	0.659739	50	60	0	Own
50	0.832437	50	60	0	Own
50	0.699532	50	60	1	Own
50	0.562458	50	60	1	Own
50	0.816061	50	60	0	Own
50	0.833127	50	60	1	Own
50	0.62978	50	60	1	Own
50	0.564966	50	60	0	Own
50	0.523355	50	60	1	Own
50	0.95525	50	60	0	Own
50	0.575524	50	60	1	Own
50	0.676633	50	60	1	Own
50	0.60991	50	60	1	Own
50	0.417087	50	60	1	Own
50	0.512842	50	60	0	Own
50	0.620923	50	60	1	Own
50	0.446885	50	60	1	Own
50	0.824401	50	60	1	Own
50	0.50992	50	60	0	Own
50	0.828414	50	60	0	Own
50	0.930329	50	60	1	Own
40	0.999954	60	40	1	Other
40	0.999628	60	40	1	Other
40	0.720648	60	40	1	Other
40	0.999777	60	40	1	Other
40	0.999173	60	40	1	Other
40	0.988755	60	40	1	Other
40	0.999847	60	40	1	Other
40	0.9996	60	40	1	Other
40	0.99977	60	40	1	Other
40	0.999931	60	40	1	Other
40	0.999731	60	40	1	Other
40	0.999822	60	40	1	Other
40	0.999861	60	40	1	Other
40	0.999879	60	40	1	Other
40	0.998291	60	40	1	Other
40	0.999931	60	40	1	Other
40	0.998343	60	40	1	Other
40	0.999808	60	40	1	Other
40	0.999873	60	40	1	Other
40	0.996331	60	40	1	Other
40	0.999903	60	40	1	Other
40	0.999977	60	40	1	Other
40	0.979574	60	40	1	Other
40	0.999744	60	40	1	Other
40	0.999931	60	40	1	Other
40	0.999788	60	40	1	Other
40	0.999504	60	40	1	Other
40	0.999671	60	40	1	Other
40	0.999931	60	40	1	Other
40	0.999149	60	40	1	Other
40	0.999736	60	40	1	Other
40	0.346619	60	40	1	Other
40	0.999954	60	40	1	Other
40	0.99997	60	40	1	Other
40	0.999755	60	40	1	Other
40	0.945862	60	40	1	Other
40	0.99974	60	40	1	Other
40	0.999948	60	40	1	Other
40	0.999888	60	40	1	Other
40	0.99973	60	40	1	Other
40	0.999918	60	40	1	Other
40	0.999807	60	40	1	Other
40	0.999963	60	40	1	Other
40	0.999807	60	40	1	Other
40	0.999752	60	40	1	Other
40	0.999896	60	40	1	Other
40	0.999727	60	40	1	Other
40	0.999861	60	40	1	Other
40	0.999814	60	40	1	Other
40	0.999905	60	40	1	Other
40	0.999807	60	40	1	Other
40	0.999963	60	40	1	Other
40	0.99974	60	40	1	Other
40	0.999832	60	40	1	Other
40	0.999888	60	40	1	Other
40	0.999799	60	40	1	Other
40	0.99983	60	40	1	Other
40	0.999814	60	40	1	Other
40	0.999807	60	40	1	Other
40	0.999668	60	40	1	Other
40	0.999807	60	40	1	Other
40	0.999807	60	40	1	Other
40	0.999814	60	40	1	Other
40	0.999836	60	40	1	Other
40	0.999836	60	40	1	Other
40	0.999833	60	40	1	Other
40	0.969383	60	40	1	Other
40	0.981294	60	40	1	Other
40	0.311554	60	40	1	Other
40	0.989714	60	40	1	Other
40	0.837898	60	40	1	Other
40	0.862507	60	40	1	Other
40	0.964993	60	40	1	Other
40	0.972798	60	40	1	Other
40	0.863285	60	40	1	Other
40	0.978098	60	40	1	Other
40	0.807704	60	40	1	Other
40	0.666077	60	40	1	Other
40	0.989724	60	40	1	Other
40	0.947898	60	40	1	Other
40	0.578272	60	40	1	Other
40	0.98637	60	40	1	Other
40	0.93687	60	40	1	Other
40	0.852221	60	40	1	Other
40	0.791654	60	40	1	Other
40	0.866556	60	40	1	Other
40	0.876623	60	40	1	Other
40	0.884416	60	40	1	Other
40	0.889721	60	40	1	Other
40	0.88953	60	40	1	Other
40	0.605581	60	40	1	Other
40	0.861721	60	40	1	Other
40	0.965509	60	40	1	Other
40	0.974417	60	40	1	Other
40	0.925834	60	40	1	Other
40	0.986171	60	40	1	Other
40	0.918327	60	40	1	Other
40	0.662736	60	40	1	Other
40	0.96117	60	40	1	Other
40	0.996812	60	40	0	Other
40	0.996791	60	40	0	Other
40	0.942658	60	40	0	Other
40	0.995776	60	40	0	Other
40	0.99678	60	40	0	Other
40	0.996407	60	40	0	Other
40	0.997777	60	40	0	Other
40	0.996598	60	40	0	Other
40	0.99678	60	40	0	Other
40	0.996801	60	40	0	Other
40	0.99678	60	40	0	Other
40	0.996747	60	40	0	Other
40	0.999392	60	40	0	Other
40	0.996739	60	40	0	Other
40	0.9967	60	40	0	Other
40	0.996801	60	40	0	Other
40	0.99678	60	40	0	Other
40	0.99678	60	40	0	Other
40	0.996801	60	40	0	Other
40	0.9966	60	40	0	Other
40	0.996801	60	40	0	Other
40	0.996812	60	40	0	Other
40	0.99678	60	40	0	Other
40	0.996721	60	40	0	Other
40	0.996801	60	40	0	Other
40	0.996747	60	40	0	Other
40	0.996729	60	40	0	Other
40	0.99678	60	40	0	Other
40	0.996801	60	40	0	Other
40	0.997493	60	40	0	Other
40	0.99987	60	40	0	Other
40	0.961831	60	40	0	Other
40	0.996801	60	40	0	Other
40	0.998783	60	40	1	Other
40	0.995475	60	40	1	Other
40	0.665196	60	40	1	Other
40	0.996482	60	40	1	Other
40	0.996865	60	40	1	Other
40	0.994563	60	40	1	Other
40	0.99703	60	40	1	Other
40	0.997873	60	40	1	Other
40	0.997682	60	40	1	Other
40	0.997701	60	40	1	Other
40	0.995621	60	40	1	Other
40	0.996846	60	40	1	Other
40	0.998008	60	40	1	Other
40	0.997136	60	40	1	Other
40	0.996612	60	40	1	Other
40	0.994825	60	40	1	Other
40	0.995386	60	40	1	Other
40	0.997102	60	40	1	Other
40	0.99824	60	40	1	Other
40	0.99133	60	40	1	Other
40	0.997098	60	40	1	Other
40	0.998194	60	40	1	Other
40	0.975213	60	40	1	Other
40	0.997072	60	40	1	Other
40	0.998136	60	40	1	Other
40	0.997344	60	40	1	Other
40	0.993484	60	40	1	Other
40	0.995489	60	40	1	Other
40	0.996445	60	40	1	Other
40	0.998425	60	40	1	Other
40	0.459656	60	40	1	Other
40	0.997231	60	40	1	Other
40	0.999933	60	40	1	Other
40	0.999744	60	40	1	Other
40	0.72073	60	40	1	Other
40	0.999696	60	40	1	Other
40	0.999243	60	40	1	Other
40	0.996971	60	40	1	Other
40	0.999916	60	40	1	Other
40	0.999634	60	40	1	Other
40	0.99984	60	40	1	Other
40	1	60	40	1	Other
40	0.9998	60	40	1	Other
40	0.999892	60	40	1	Other
40	0.999973	60	40	1	Other
40	0.999949	60	40	1	Other
40	0.99836	60	40	1	Other
40	0.999798	60	40	1	Other
40	0.999936	60	40	1	Other
40	1	60	40	1	Other
40	0.996401	60	40	1	Other
40	0.999936	60	40	1	Other
40	1	60	40	1	Other
40	0.979643	60	40	1	Other
40	0.999883	60	40	1	Other
40	1	60	40	1	Other
40	0.999857	60	40	1	Other
40	0.999441	60	40	1	Other
40	0.99972	60	40	1	Other
40	1	60	40	1	Other
40	0.999273	60	40	1	Other
40	0.999784	60	40	1	Other
40	0.352229	60	40	1	Other
40	1	60	40	1	Other
40	1	60	40	1	Other
40	0.999744	60	40	1	Other
40	0.71374	60	40	1	Other
40	0.99996	60	40	1	Other
40	0.999243	60	40	1	Other
40	0.997636	60	40	1	Other
40	1	60	40	1	Other
40	0.999766	60	40	1	Other
40	0.99984	60	40	1	Other
40	0.99998	60	40	1	Other
40	0.9998	60	40	1	Other
40	0.999926	60	40	1	Other
40	1	60	40	1	Other
40	0.999949	60	40	1	Other
40	0.998377	60	40	1	Other
40	0.99999	60	40	1	Other
40	0.998408	60	40	1	Other
40	0.999936	60	40	1	Other
40	1	60	40	1	Other
40	0.996401	60	40	1	Other
40	1	60	40	1	Other
40	1	60	40	1	Other
40	0.979623	60	40	1	Other
40	0.999883	60	40	1	Other
40	1	60	40	1	Other
40	0.999837	60	40	1	Other
40	0.999663	60	40	1	Other
40	0.999787	60	40	1	Other
40	1	60	40	1	Other
40	0.99994	60	40	1	Other
40	0.99987	60	40	1	Other
40	0.352874	60	40	1	Other
40	1	60	40	1	Other
40	0.999885	60	40	1	Other
40	0.999629	60	40	1	Other
40	0.696646	60	40	1	Other
40	0.99967	60	40	1	Other
40	0.988648	60	40	1	Other
40	0.999885	60	40	1	Other
40	0.99953	60	40	1	Other
40	0.999725	60	40	1	Other
40	0.999885	60	40	1	Other
40	0.999685	60	40	1	Other
40	0.999831	60	40	1	Other
40	0.999885	60	40	1	Other
40	0.999834	60	40	1	Other
40	0.998246	60	40	1	Other
40	0.999885	60	40	1	Other
40	0.99829	60	40	1	Other
40	0.999821	60	40	1	Other
40	0.999885	60	40	1	Other
40	0.996286	60	40	1	Other
40	0.999885	60	40	1	Other
40	0.999885	60	40	1	Other
40	0.979528	60	40	1	Other
40	0.999768	60	40	1	Other
40	0.999885	60	40	1	Other
40	0.999743	60	40	1	Other
40	0.999528	60	40	1	Other
40	0.999673	60	40	1	Other
40	0.999885	60	40	1	Other
40	0.999104	60	40	1	Other
40	0.999719	60	40	1	Other
40	0.346426	60	40	1	Other
40	0.999885	60	40	1	Other
40	0.998857	60	40	1	Other
40	0.998396	60	40	1	Other
40	0.66657	60	40	1	Other
40	0.996294	60	40	1	Other
40	0.99872	60	40	1	Other
40	0.986887	60	40	1	Other
40	0.997577	60	40	1	Other
40	0.996764	60	40	1	Other
40	0.998978	60	40	1	Other
40	0.997411	60	40	1	Other
40	0.997789	60	40	1	Other
40	0.996666	60	40	1	Other
40	0.999317	60	40	1	Other
40	0.998767	60	40	1	Other
40	0.997844	60	40	1	Other
40	0.995663	60	40	1	Other
40	0.997683	60	40	1	Other
40	0.99671	60	40	1	Other
40	0.999354	60	40	1	Other
40	0.995263	60	40	1	Other
40	0.998452	60	40	1	Other
40	0.976109	60	40	1	Other
40	0.997947	60	40	1	Other
40	0.997458	60	40	1	Other
40	0.997034	60	40	1	Other
40	0.995725	60	40	1	Other
40	0.996491	60	40	1	Other
40	0.998015	60	40	1	Other
40	0.998567	60	40	1	Other
40	0.998957	60	40	1	Other
40	0.346311	60	40	1	Other
40	0.999127	60	40	1	Other
40	0.999803	40	60	0	Other
40	0.999688	40	60	0	Other
40	0.984926	40	60	0	Other
40	0.996735	40	60	0	Other
40	0.991922	40	60	0	Other
40	0.99988	40	60	0	Other
40	0.999925	40	60	0	Other
40	0.99981	40	60	0	Other
40	0.998808	40	60	0	Other
40	0.999884	40	60	0	Other
40	0.999694	40	60	0	Other
40	0.971762	40	60	0	Other
40	0.99675	40	60	0	Other
40	0.996348	40	60	0	Other
40	0.999899	40	60	0	Other
40	0.99998	40	60	0	Other
40	0.999855	40	60	0	Other
40	0.996376	40	60	0	Other
40	0.999738	40	60	1	Other
40	0.963034	40	60	1	Other
40	0.995233	40	60	1	Other
40	0.994298	40	60	1	Other
40	0.99976	40	60	1	Other
40	0.999893	40	60	1	Other
40	0.999681	40	60	1	Other
40	0.996533	40	60	1	Other
40	0.99988	40	60	1	Other
40	0.999908	40	60	1	Other
40	0.976211	40	60	1	Other
40	0.99678	40	60	1	Other
40	0.998038	40	60	1	Other
40	0.999941	40	60	1	Other
40	0.999957	40	60	1	Other
40	0.999846	40	60	1	Other
40	0.999321	40	60	1	Other
40	0.998108	40	60	0	Other
40	0.999704	40	60	0	Other
40	0.942649	40	60	0	Other
40	0.996673	40	60	0	Other
40	0.994602	40	60	0	Other
40	0.9982	40	60	0	Other
40	0.99818	40	60	0	Other
40	0.998085	40	60	0	Other
40	0.9952	40	60	0	Other
40	0.999382	40	60	0	Other
40	0.99965	40	60	0	Other
40	0.973357	40	60	0	Other
40	0.996726	40	60	0	Other
40	0.994798	40	60	0	Other
40	0.999442	40	60	0	Other
40	0.999766	40	60	0	Other
40	0.999359	40	60	0	Other
40	0.998208	40	60	0	Other
40	0.999907	40	60	1	Other
40	0.999881	40	60	1	Other
40	0.946241	40	60	1	Other
40	0.996773	40	60	1	Other
40	0.997541	40	60	1	Other
40	0.999965	40	60	1	Other
40	0.999994	40	60	1	Other
40	0.999868	40	60	1	Other
40	0.999307	40	60	1	Other
40	0.95105	40	60	1	Other
40	0.99959	40	60	1	Other
40	0.884709	40	60	1	Other
40	0.995781	40	60	1	Other
40	0.946609	40	60	1	Other
40	0.951154	40	60	1	Other
40	0.951127	40	60	1	Other
40	0.951012	40	60	1	Other
40	0.947634	40	60	1	Other
40	0.999846	40	60	1	Other
40	0.999765	40	60	1	Other
40	0.975764	40	60	1	Other
40	0.996759	40	60	1	Other
40	0.995518	40	60	1	Other
40	0.999895	40	60	1	Other
40	0.999822	40	60	1	Other
40	0.996627	40	60	1	Other
40	0.999779	40	60	0	Other
40	0.999732	40	60	0	Other
40	0.9482	40	60	0	Other
40	0.996755	40	60	0	Other
40	0.993445	40	60	0	Other
40	0.999793	40	60	0	Other
40	0.99986	40	60	0	Other
40	0.999746	40	60	0	Other
40	0.996413	40	60	0	Other
40	0.999834	40	60	1	Other
40	0.999725	40	60	1	Other
40	0.899581	40	60	1	Other
40	0.996754	40	60	1	Other
40	0.996525	40	60	1	Other
40	0.999847	40	60	1	Other
40	0.999934	40	60	1	Other
40	0.999829	40	60	1	Other
40	0.997088	40	60	1	Other
40	0.999574	40	60	1	Other
40	0.999723	40	60	1	Other
40	0.987451	40	60	1	Other
40	0.996741	40	60	1	Other
40	0.997077	40	60	1	Other
40	0.999685	40	60	1	Other
40	0.999733	40	60	1	Other
40	0.999618	40	60	1	Other
40	0.998625	40	60	1	Other
40	0.999904	40	60	0	Other
40	0.999768	40	60	0	Other
40	0.990457	40	60	0	Other
40	0.996762	40	60	0	Other
40	0.997048	40	60	0	Other
40	0.999974	40	60	0	Other
40	0.999987	40	60	0	Other
40	0.999879	40	60	0	Other
40	0.996903	40	60	0	Other
40	0.999048	40	60	1	Other
40	0.99991	40	60	1	Other
40	0.982956	40	60	1	Other
40	0.998948	40	60	1	Other
40	0.99728	40	60	1	Other
40	0.999125	40	60	1	Other
40	0.999194	40	60	1	Other
40	0.998953	40	60	1	Other
40	0.998127	40	60	1	Other
40	0.997948	60	40	1	Other
40	0.99785	60	40	1	Other
40	0.942858	60	40	1	Other
40	0.99812	60	40	1	Other
40	0.9982	60	40	1	Other
40	0.998632	60	40	1	Other
40	0.997815	60	40	1	Other
40	0.997617	60	40	1	Other
40	0.997925	60	40	1	Other
40	0.998355	60	40	1	Other
40	0.998054	60	40	1	Other
40	0.998127	60	40	1	Other
40	0.997763	60	40	1	Other
40	0.996984	60	40	1	Other
40	0.997976	60	40	1	Other
40	0.997508	60	40	1	Other
40	0.998534	60	40	1	Other
40	0.99785	60	40	1	Other
40	0.998143	60	40	1	Other
40	0.997906	60	40	1	Other
40	0.998567	60	40	1	Other
40	0.998583	60	40	1	Other
40	0.997372	60	40	1	Other
40	0.997488	60	40	1	Other
40	0.998367	60	40	1	Other
40	0.998196	60	40	1	Other
40	0.997447	60	40	1	Other
40	0.997339	60	40	1	Other
40	0.998764	60	40	1	Other
40	0.998121	60	40	1	Other
40	0.999003	60	40	1	Other
40	0.999431	60	40	1	Other
40	0.998355	60	40	1	Other
40	0.997568	60	40	1	Other
40	0.997992	60	40	1	Other
40	0.997519	60	40	1	Other
40	0.998201	60	40	1	Other
40	0.99764	60	40	1	Other
40	0.997227	60	40	1	Other
40	0.998549	60	40	1	Other
40	0.99814	60	40	1	Other
40	0.997179	60	40	1	Other
40	0.998118	60	40	1	Other
40	0.997727	60	40	1	Other
40	0.998046	60	40	1	Other
40	0.997406	60	40	1	Other
40	0.997634	60	40	1	Other
40	0.984916	60	40	1	Other
40	0.985082	60	40	1	Other
40	0.989512	60	40	1	Other
40	0.984704	60	40	1	Other
40	0.986441	60	40	1	Other
40	0.987657	60	40	1	Other
40	0.984175	60	40	1	Other
40	0.987197	60	40	1	Other
40	0.98589	60	40	1	Other
40	0.985821	60	40	1	Other
40	0.985471	60	40	1	Other
40	0.985355	60	40	1	Other
40	0.98476	60	40	1	Other
40	0.984124	60	40	1	Other
40	0.98592	60	40	1	Other
40	0.983942	60	40	1	Other
40	0.984408	60	40	1	Other
40	0.986779	60	40	1	Other
40	0.983816	60	40	1	Other
40	0.986676	60	40	1	Other
40	0.986151	60	40	1	Other
40	0.987024	60	40	1	Other
40	0.990858	60	40	1	Other
40	0.984114	60	40	1	Other
40	0.987421	60	40	1	Other
40	0.98577	60	40	1	Other
40	0.983897	60	40	1	Other
40	0.987524	60	40	1	Other
40	0.987773	60	40	1	Other
40	0.986142	60	40	1	Other
40	0.996883	60	40	1	Other
40	0.995421	60	40	1	Other
40	0.985742	60	40	1	Other
40	0.985264	60	40	1	Other
40	0.987582	60	40	1	Other
40	0.985896	60	40	1	Other
40	0.985112	60	40	1	Other
40	0.985095	60	40	1	Other
40	0.984571	60	40	1	Other
40	0.987139	60	40	1	Other
40	0.985485	60	40	1	Other
40	0.986598	60	40	1	Other
40	0.985434	60	40	1	Other
40	0.988936	60	40	1	Other
40	0.985767	60	40	1	Other
40	0.985605	60	40	1	Other
40	0.986111	60	40	1	Other
40	0.987002	60	40	1	Other
40	0.986105	60	40	1	Other
40	0.943465	60	40	1	Other
40	0.987551	60	40	1	Other
40	0.986546	60	40	1	Other
40	0.990323	60	40	1	Other
40	0.986752	60	40	1	Other
40	0.987576	60	40	1	Other
40	0.987016	60	40	1	Other
40	0.990122	60	40	1	Other
40	0.988377	60	40	1	Other
40	0.986756	60	40	1	Other
40	0.987687	60	40	1	Other
40	0.985525	60	40	1	Other
40	0.986949	60	40	1	Other
40	0.985265	60	40	1	Other
40	0.987915	60	40	1	Other
40	0.9862	60	40	1	Other
40	0.985532	60	40	1	Other
40	0.98706	60	40	1	Other
40	0.988169	60	40	1	Other
40	0.989156	60	40	1	Other
40	0.987082	60	40	1	Other
40	0.984916	60	40	1	Other
40	0.988455	60	40	1	Other
40	0.987214	60	40	1	Other
40	0.98579	60	40	1	Other
40	0.985629	60	40	1	Other
40	0.99038	60	40	1	Other
40	0.987195	60	40	1	Other
40	0.996454	60	40	1	Other
40	0.993877	60	40	1	Other
40	0.986141	60	40	1	Other
40	0.984733	60	40	1	Other
40	0.98755	60	40	1	Other
40	0.98484	60	40	1	Other
40	0.987727	60	40	1	Other
40	0.987832	60	40	1	Other
40	0.983707	60	40	1	Other
40	0.990265	60	40	1	Other
40	0.987958	60	40	1	Other
40	0.985837	60	40	1	Other
40	0.987855	60	40	1	Other
40	0.987349	60	40	1	Other
40	0.98662	60	40	1	Other
40	0.986279	60	40	1	Other
40	0.987606	60	40	1	Other
40	1	60	40	0	Other
40	0.999744	60	40	0	Other
40	0.99574	60	40	0	Other
40	0.999613	60	40	0	Other
40	0.998833	60	40	0	Other
40	0.998064	60	40	0	Other
40	0.999529	60	40	0	Other
40	0.999701	60	40	0	Other
40	0.999453	60	40	0	Other
40	0.999613	60	40	0	Other
40	0.999413	60	40	0	Other
40	0.999504	60	40	0	Other
40	0.999613	60	40	0	Other
40	0.999561	60	40	0	Other
40	0.998398	60	40	0	Other
40	0.999613	60	40	0	Other
40	0.998064	60	40	0	Other
40	0.999548	60	40	0	Other
40	0.999882	60	40	0	Other
40	0.998004	60	40	0	Other
40	0.999613	60	40	0	Other
40	1	60	40	0	Other
40	0.998299	60	40	0	Other
40	0.999495	60	40	0	Other
40	0.999822	60	40	0	Other
40	0.99947	60	40	0	Other
40	0.999295	60	40	0	Other
40	0.999752	60	40	0	Other
40	0.999613	60	40	0	Other
40	0.99988	60	40	0	Other
40	0.999115	60	40	0	Other
40	0.998043	60	40	0	Other
40	0.999613	60	40	0	Other
40	0.999523	60	40	0	Other
40	0.999582	60	40	0	Other
40	0.999503	60	40	0	Other
40	0.999842	60	40	0	Other
40	0.998042	60	40	0	Other
40	0.999363	60	40	0	Other
40	0.999595	60	40	0	Other
40	0.997941	60	40	0	Other
40	0.999874	60	40	0	Other
40	0.999473	60	40	0	Other
40	0.999546	60	40	0	Other
40	0.999297	60	40	0	Other
40	0.9988	60	40	0	Other
40	0.999679	60	40	1	Other
40	0.999605	60	40	1	Other
40	0.945378	60	40	1	Other
40	0.99946	60	40	1	Other
40	0.999629	60	40	1	Other
40	0.999456	60	40	1	Other
40	0.999605	60	40	1	Other
40	0.999573	60	40	1	Other
40	0.999679	60	40	1	Other
40	0.999679	60	40	1	Other
40	0.999629	60	40	1	Other
40	0.999625	60	40	1	Other
40	0.999679	60	40	1	Other
40	0.999578	60	40	1	Other
40	0.999576	60	40	1	Other
40	0.999555	60	40	1	Other
40	0.999679	60	40	1	Other
40	0.999679	60	40	1	Other
40	0.999629	60	40	1	Other
40	0.999624	60	40	1	Other
40	0.999663	60	40	1	Other
40	0.999629	60	40	1	Other
40	0.999477	60	40	1	Other
40	0.999595	60	40	1	Other
40	0.999654	60	40	1	Other
40	0.999629	60	40	1	Other
40	0.999605	60	40	1	Other
40	0.999654	60	40	1	Other
40	0.999616	60	40	1	Other
40	0.999421	60	40	1	Other
40	0.999573	60	40	1	Other
40	0.999421	60	40	1	Other
40	0.999608	60	40	1	Other
40	0.999584	60	40	1	Other
40	0.999598	60	40	1	Other
40	0.999638	60	40	1	Other
40	0.999629	60	40	1	Other
40	0.999262	60	40	1	Other
40	0.999364	60	40	1	Other
40	0.999607	60	40	1	Other
40	0.999509	60	40	1	Other
40	0.999612	60	40	1	Other
40	0.99958	60	40	1	Other
40	0.999543	60	40	1	Other
40	0.999614	60	40	1	Other
40	0.999644	60	40	1	Other
40	0.999917	60	40	1	Other
40	0.999819	60	40	1	Other
40	0.945437	60	40	1	Other
40	0.999597	60	40	1	Other
40	0.999694	60	40	1	Other
40	0.990881	60	40	1	Other
40	0.999683	60	40	1	Other
40	0.999859	60	40	1	Other
40	0.999687	60	40	1	Other
40	0.999766	60	40	1	Other
40	0.9996	60	40	1	Other
40	0.999679	60	40	1	Other
40	0.999543	60	40	1	Other
40	0.998878	60	40	1	Other
40	0.999651	60	40	1	Other
40	0.999707	60	40	1	Other
40	0.9997	60	40	1	Other
40	0.999749	60	40	1	Other
40	0.999643	60	40	1	Other
40	0.999377	60	40	1	Other
40	0.99995	60	40	1	Other
40	0.999396	60	40	1	Other
40	0.999274	60	40	1	Other
40	0.999772	60	40	1	Other
40	0.999645	60	40	1	Other
40	0.999351	60	40	1	Other
40	0.999848	60	40	1	Other
40	0.999587	60	40	1	Other
40	0.999059	60	40	1	Other
40	0.999275	60	40	1	Other
40	0.993565	60	40	1	Other
40	0.999745	60	40	1	Other
40	0.999415	60	40	1	Other
40	0.999414	60	40	1	Other
40	0.999634	60	40	1	Other
40	0.99969	60	40	1	Other
40	0.999181	60	40	1	Other
40	0.999206	60	40	1	Other
40	0.999567	60	40	1	Other
40	0.999355	60	40	1	Other
40	0.999799	60	40	1	Other
40	0.999284	60	40	1	Other
40	0.999577	60	40	1	Other
40	0.999296	60	40	1	Other
40	0.999697	60	40	1	Other
40	0.999612	60	40	1	Other
40	0.830043	40	60	1	Other
40	0.993947	40	60	1	Other
40	0.428244	40	60	1	Other
40	0.988102	40	60	1	Other
40	0.828725	40	60	1	Other
40	0.835959	40	60	1	Other
40	0.831516	40	60	1	Other
40	0.824753	40	60	1	Other
40	0.824159	40	60	1	Other
40	0.993969	40	60	1	Other
40	0.992588	40	60	1	Other
40	0.991843	40	60	1	Other
40	0.99574	40	60	1	Other
40	0.993665	40	60	1	Other
40	0.987217	40	60	1	Other
40	0.999645	40	60	1	Other
40	0.954841	40	60	1	Other
40	0.994132	40	60	1	Other
40	0.997224	40	60	1	Other
40	0.999514	40	60	1	Other
40	0.999764	40	60	1	Other
40	0.999538	40	60	1	Other
40	0.993526	40	60	1	Other
40	0.997438	40	60	1	Other
40	0.983975	40	60	1	Other
40	0.985599	40	60	1	Other
40	0.999397	40	60	1	Other
40	0.999492	40	60	1	Other
40	0.999538	40	60	1	Other
40	0.998718	40	60	1	Other
40	0.99985	40	60	1	Other
40	0.851378	40	60	1	Other
40	0.996771	40	60	1	Other
40	0.997336	40	60	1	Other
40	0.999306	40	60	1	Other
40	0.999981	40	60	1	Other
40	0.998673	40	60	1	Other
40	0.997629	40	60	1	Other
40	0.998681	40	60	1	Other
40	0.986377	40	60	1	Other
40	0.989507	40	60	1	Other
40	0.999593	40	60	1	Other
40	0.999404	40	60	1	Other
40	0.998499	40	60	1	Other
40	0.994853	40	60	1	Other
40	0.999799	40	60	1	Other
40	0.986434	40	60	1	Other
40	0.999394	40	60	1	Other
40	0.991977	40	60	1	Other
40	0.994922	40	60	1	Other
40	0.994922	40	60	1	Other
40	0.994808	40	60	1	Other
40	0.993187	40	60	1	Other
40	0.997375	40	60	1	Other
40	0.985142	40	60	1	Other
40	0.987282	40	60	1	Other
40	0.998064	40	60	1	Other
40	0.999654	40	60	1	Other
40	0.999733	40	60	1	Other
40	0.997989	40	60	1	Other
40	0.999633	40	60	1	Other
40	0.848044	40	60	1	Other
40	0.996392	40	60	1	Other
40	0.994421	40	60	1	Other
40	0.997982	40	60	1	Other
40	0.998087	40	60	1	Other
40	0.997871	40	60	1	Other
40	0.994553	40	60	1	Other
40	0.998368	40	60	1	Other
40	0.987138	40	60	1	Other
40	0.9894	40	60	1	Other
40	0.997916	40	60	1	Other
40	0.999482	40	60	1	Other
40	0.999565	40	60	1	Other
40	0.999206	40	60	1	Other
40	0.9993	40	60	1	Other
40	0.71841	40	60	1	Other
40	0.996159	40	60	1	Other
40	0.997013	40	60	1	Other
40	0.999208	40	60	1	Other
40	0.999276	40	60	1	Other
40	0.999161	40	60	1	Other
40	0.997735	40	60	1	Other
40	0.998249	40	60	1	Other
40	0.986734	40	60	1	Other
40	0.990444	40	60	1	Other
40	0.998888	40	60	1	Other
40	0.999033	40	60	1	Other
40	0.999095	40	60	1	Other
40	0.999861	40	60	1	Other
40	0.999865	40	60	1	Other
40	0.9252	40	60	1	Other
40	0.995973	40	60	1	Other
40	0.997541	40	60	1	Other
40	0.999816	40	60	1	Other
40	0.99998	40	60	1	Other
40	0.999754	40	60	1	Other
40	0.996405	40	60	1	Other
40	0.99741	40	60	1	Other
40	0.986826	40	60	1	Other
40	0.988406	40	60	1	Other
40	0.999613	40	60	1	Other
40	0.999654	40	60	1	Other
40	0.999766	40	60	1	Other
40	0.998676	40	60	0	Other
40	0.999643	40	60	0	Other
40	0.909188	40	60	0	Other
40	0.994767	40	60	0	Other
40	0.992863	40	60	0	Other
40	0.998613	40	60	0	Other
40	0.998795	40	60	0	Other
40	0.998569	40	60	0	Other
40	0.995911	40	60	0	Other
40	0.995711	40	60	0	Other
40	0.98571	40	60	0	Other
40	0.986041	40	60	0	Other
40	0.998428	40	60	0	Other
40	0.998775	40	60	0	Other
40	0.997352	40	60	0	Other
40	0.999064	40	60	1	Other
40	0.99974	40	60	1	Other
40	0.894016	40	60	1	Other
40	0.996743	40	60	1	Other
40	0.996449	40	60	1	Other
40	0.999066	40	60	1	Other
40	0.999681	40	60	1	Other
40	0.999018	40	60	1	Other
40	0.997348	40	60	1	Other
40	0.997926	40	60	1	Other
40	0.986202	40	60	1	Other
40	0.987742	40	60	1	Other
40	0.999324	40	60	1	Other
40	0.999376	40	60	1	Other
40	0.99906	40	60	1	Other
40	0.999316	40	60	0	Other
40	0.999665	40	60	0	Other
40	0.940994	40	60	0	Other
40	0.993402	40	60	0	Other
40	0.999252	40	60	0	Other
40	0.999425	40	60	0	Other
40	0.99934	40	60	0	Other
40	0.995863	40	60	0	Other
40	0.997653	40	60	0	Other
40	0.986018	40	60	0	Other
40	0.987048	40	60	0	Other
40	0.999067	40	60	0	Other
40	0.999479	40	60	0	Other
40	0.999187	40	60	0	Other
40	0.994491	40	60	1	Other
40	0.999567	40	60	1	Other
40	0.984824	40	60	1	Other
40	0.99685	40	60	1	Other
40	0.993135	40	60	1	Other
40	0.994618	40	60	1	Other
40	0.994618	40	60	1	Other
40	0.994504	40	60	1	Other
40	0.994228	40	60	1	Other
40	0.997706	40	60	1	Other
40	0.984607	40	60	1	Other
40	0.987131	40	60	1	Other
40	0.997841	40	60	1	Other
40	0.99929	40	60	1	Other
40	0.999345	40	60	1	Other
40	0.997973	40	60	1	Other
40	0.999575	40	60	1	Other
40	0.90262	40	60	1	Other
40	0.996086	40	60	1	Other
40	0.994647	40	60	1	Other
40	0.998721	40	60	1	Other
40	0.999434	40	60	1	Other
40	0.997901	40	60	1	Other
40	0.994741	40	60	1	Other
40	0.997167	40	60	1	Other
40	0.984629	40	60	1	Other
40	0.984398	40	60	1	Other
40	0.999463	40	60	1	Other
40	0.999359	40	60	1	Other
40	0.998078	40	60	1	Other
40	0.990624	40	60	1	Other
40	0.9996	40	60	1	Other
40	0.59069	40	60	1	Other
40	0.996649	40	60	1	Other
40	0.988144	40	60	1	Other
40	0.99111	40	60	1	Other
40	0.991802	40	60	1	Other
40	0.990574	40	60	1	Other
40	0.987238	40	60	1	Other
40	0.986023	40	60	1	Other
40	0.986699	40	60	1	Other
40	0.997954	40	60	1	Other
40	0.99927	40	60	1	Other
40	0.998347	40	60	1	Other
40	0.999301	40	60	1	Other
40	0.999725	40	60	1	Other
40	0.616494	40	60	1	Other
40	0.996712	40	60	1	Other
40	0.995528	40	60	1	Other
40	0.99937	40	60	1	Other
40	0.999684	40	60	1	Other
40	0.999256	40	60	1	Other
40	0.996145	40	60	1	Other
40	0.998094	40	60	1	Other
40	0.985476	40	60	1	Other
40	0.985444	40	60	1	Other
40	0.999657	40	60	1	Other
40	0.999424	40	60	1	Other
40	0.99954	40	60	1	Other
40	0.991987	40	60	0	Other
40	0.999612	40	60	0	Other
40	0.643428	40	60	0	Other
40	0.984145	40	60	0	Other
40	0.990258	40	60	0	Other
40	0.992059	40	60	0	Other
40	0.992077	40	60	0	Other
40	0.991829	40	60	0	Other
40	0.989941	40	60	0	Other
40	0.99898	40	60	0	Other
40	0.993588	40	60	0	Other
40	0.991469	40	60	0	Other
40	0.997934	40	60	0	Other
40	0.999393	40	60	0	Other
40	0.999417	40	60	0	Other
40	0.997491	40	60	1	Other
40	0.999705	40	60	1	Other
40	0.967077	40	60	1	Other
40	0.996586	40	60	1	Other
40	0.994885	40	60	1	Other
40	0.997505	40	60	1	Other
40	0.997572	40	60	1	Other
40	0.997458	40	60	1	Other
40	0.995389	40	60	1	Other
40	0.998486	40	60	1	Other
40	0.988868	40	60	1	Other
40	0.9887	40	60	1	Other
40	0.997869	40	60	1	Other
40	0.999485	40	60	1	Other
40	0.999507	40	60	1	Other
40	0.999496	40	60	0	Other
40	0.99974	40	60	0	Other
40	0.908975	40	60	0	Other
40	0.996586	40	60	0	Other
40	0.994013	40	60	0	Other
40	0.99939	40	60	0	Other
40	0.999725	40	60	0	Other
40	0.999389	40	60	0	Other
40	0.996563	40	60	0	Other
40	0.998412	40	60	0	Other
40	0.985539	40	60	0	Other
40	0.988122	40	60	0	Other
40	0.999357	40	60	0	Other
40	0.999483	40	60	0	Other
40	0.99957	40	60	0	Other
40	0.999276	40	60	0	Other
40	0.999948	40	60	0	Other
40	0.835792	40	60	0	Other
40	0.994598	40	60	0	Other
40	0.997137	40	60	0	Other
40	0.99928	40	60	0	Other
40	0.999405	40	60	0	Other
40	0.999169	40	60	0	Other
40	0.998122	40	60	0	Other
40	0.998583	40	60	0	Other
40	0.988224	40	60	0	Other
40	0.989037	40	60	0	Other
40	0.999027	40	60	0	Other
40	0.999679	40	60	0	Other
40	0.999683	40	60	0	Other
40	0.996	40	60	1	Other
40	0.999712	40	60	1	Other
40	0.990155	40	60	1	Other
40	0.995202	40	60	1	Other
40	0.994842	40	60	1	Other
40	0.999077	40	60	1	Other
40	0.999732	40	60	1	Other
40	0.996024	40	60	1	Other
40	0.992358	40	60	1	Other
40	0.997535	40	60	1	Other
40	0.984127	40	60	1	Other
40	0.99961	40	60	1	Other
40	0.999481	40	60	1	Other
40	0.995993	40	60	1	Other
40	0.997797	40	60	1	Other
40	0.999632	40	60	1	Other
40	0.798943	40	60	1	Other
40	0.996571	40	60	1	Other
40	0.99523	40	60	1	Other
40	0.997867	40	60	1	Other
40	0.997867	40	60	1	Other
40	0.997752	40	60	1	Other
40	0.996264	40	60	1	Other
40	0.996768	40	60	1	Other
40	0.98542	40	60	1	Other
40	0.984626	40	60	1	Other
40	0.997896	40	60	1	Other
40	0.999511	40	60	1	Other
40	0.999549	40	60	1	Other
40	0.999464	40	60	0	Other
40	0.999772	40	60	0	Other
40	0.9515	40	60	0	Other
40	0.996741	40	60	0	Other
40	0.997661	40	60	0	Other
40	0.999533	40	60	0	Other
40	0.999562	40	60	0	Other
40	0.999419	40	60	0	Other
40	0.998967	40	60	0	Other
40	0.997479	40	60	0	Other
40	0.987115	40	60	0	Other
40	0.983144	40	60	0	Other
40	0.9993	40	60	0	Other
40	0.999654	40	60	0	Other
40	0.9997	40	60	0	Other
40	0.997668	40	60	1	Other
40	0.999701	40	60	1	Other
40	0.873271	40	60	1	Other
40	0.996723	40	60	1	Other
40	0.994889	40	60	1	Other
40	0.998033	40	60	1	Other
40	0.998707	40	60	1	Other
40	0.997623	40	60	1	Other
40	0.994282	40	60	1	Other
40	0.997413	40	60	1	Other
40	0.984419	40	60	1	Other
40	0.985819	40	60	1	Other
40	0.99832	40	60	1	Other
40	0.999361	40	60	1	Other
40	0.998684	40	60	1	Other
40	0.999241	40	60	1	Other
40	0.999026	40	60	1	Other
40	0.600317	40	60	1	Other
40	0.996045	40	60	1	Other
40	0.9965	40	60	1	Other
40	0.999287	40	60	1	Other
40	0.999267	40	60	1	Other
40	0.999172	40	60	1	Other
40	0.998651	40	60	1	Other
40	0.995288	40	60	1	Other
40	0.988665	40	60	1	Other
40	0.989888	40	60	1	Other
40	0.9989	40	60	1	Other
40	0.998867	40	60	1	Other
40	0.998978	40	60	1	Other
40	0.998014	40	60	1	Other
40	0.998976	40	60	1	Other
40	0.983714	40	60	1	Other
40	0.995208	40	60	1	Other
40	0.995984	40	60	1	Other
40	0.998107	40	60	1	Other
40	0.998171	40	60	1	Other
40	0.997935	40	60	1	Other
40	0.997267	40	60	1	Other
40	0.997638	40	60	1	Other
40	0.985718	40	60	1	Other
40	0.989034	40	60	1	Other
40	0.997724	40	60	1	Other
40	0.998769	40	60	1	Other
40	0.99884	40	60	1	Other
40	0.995114	40	60	0	Other
40	0.999702	40	60	0	Other
40	0.841866	40	60	0	Other
40	0.996738	40	60	0	Other
40	0.996316	40	60	0	Other
40	0.999138	40	60	0	Other
40	0.999938	40	60	0	Other
40	0.995068	40	60	0	Other
40	0.9909	40	60	0	Other
40	0.997598	40	60	0	Other
40	0.984181	40	60	0	Other
40	0.986704	40	60	0	Other
40	0.99956	40	60	0	Other
40	0.999379	40	60	0	Other
40	0.994949	40	60	0	Other
40	0.999156	40	60	1	Other
40	0.997617	40	60	1	Other
40	0.957682	40	60	1	Other
40	0.994604	40	60	1	Other
40	0.992511	40	60	1	Other
40	0.999157	40	60	1	Other
40	0.997802	40	60	1	Other
40	0.997688	40	60	1	Other
40	0.994498	40	60	1	Other
40	0.996729	40	60	1	Other
40	0.988307	40	60	1	Other
40	0.989633	40	60	1	Other
40	0.997415	40	60	1	Other
40	0.997506	40	60	1	Other
40	0.997502	40	60	1	Other
40	0.999107	40	60	1	Other
40	0.999705	40	60	1	Other
40	0.850994	40	60	1	Other
40	0.996769	40	60	1	Other
40	0.994479	40	60	1	Other
40	0.999178	40	60	1	Other
40	0.9995	40	60	1	Other
40	0.999131	40	60	1	Other
40	0.995486	40	60	1	Other
40	0.997419	40	60	1	Other
40	0.984633	40	60	1	Other
40	0.985095	40	60	1	Other
40	0.999133	40	60	1	Other
40	0.999407	40	60	1	Other
40	0.999257	40	60	1	Other
40	0.999378	40	60	0	Other
40	0.999676	40	60	0	Other
40	0.954676	40	60	0	Other
40	0.996539	40	60	0	Other
40	0.996741	40	60	0	Other
40	0.999408	40	60	0	Other
40	0.999447	40	60	0	Other
40	0.999333	40	60	0	Other
40	0.998691	40	60	0	Other
40	0.996481	40	60	0	Other
40	0.986016	40	60	0	Other
40	0.985237	40	60	0	Other
40	0.99906	40	60	0	Other
40	0.999279	40	60	0	Other
40	0.997916	40	60	0	Other
40	0.998972	40	60	1	Other
40	0.998372	40	60	1	Other
40	0.742589	40	60	1	Other
40	0.994331	40	60	1	Other
40	0.994998	40	60	1	Other
40	0.999056	40	60	1	Other
40	0.998575	40	60	1	Other
40	0.998305	40	60	1	Other
40	0.997439	40	60	1	Other
40	0.996939	40	60	1	Other
40	0.984714	40	60	1	Other
40	0.988331	40	60	1	Other
40	0.998198	40	60	1	Other
40	0.998181	40	60	1	Other
40	0.998301	40	60	1	Other
40	0.998744	40	60	1	Other
40	0.999137	40	60	1	Other
40	0.933012	40	60	1	Other
40	0.9962	40	60	1	Other
40	0.997308	40	60	1	Other
40	0.998643	40	60	1	Other
40	0.999442	40	60	1	Other
40	0.998698	40	60	1	Other
40	0.993812	40	60	1	Other
40	0.997429	40	60	1	Other
40	0.985265	40	60	1	Other
40	0.987073	40	60	1	Other
40	0.999065	40	60	1	Other
40	0.998834	40	60	1	Other
40	0.998343	40	60	1	Other
40	0.98168	40	60	1	Other
40	0.998698	40	60	1	Other
40	0.695088	40	60	1	Other
40	0.994593	40	60	1	Other
40	0.97833	40	60	1	Other
40	0.981797	40	60	1	Other
40	0.981414	40	60	1	Other
40	0.981052	40	60	1	Other
40	0.978499	40	60	1	Other
40	0.996945	40	60	1	Other
40	0.983347	40	60	1	Other
40	0.986503	40	60	1	Other
40	0.99686	40	60	1	Other
40	0.998429	40	60	1	Other
40	0.9985	40	60	1	Other
40	0.999122	40	60	1	Other
40	0.999927	40	60	1	Other
40	0.799995	40	60	1	Other
40	0.996737	40	60	1	Other
40	0.997491	40	60	1	Other
40	0.999009	40	60	1	Other
40	0.999191	40	60	1	Other
40	0.999077	40	60	1	Other
40	0.998196	40	60	1	Other
40	0.997843	40	60	1	Other
40	0.985398	40	60	1	Other
40	0.985359	40	60	1	Other
40	0.998833	40	60	1	Other
40	0.9996	40	60	1	Other
40	0.999687	40	60	1	Other
40	0.999861	40	60	0	Other
40	0.999799	40	60	0	Other
40	0.993316	40	60	0	Other
40	0.997564	40	60	0	Other
40	0.995646	40	60	0	Other
40	0.999863	40	60	0	Other
40	0.99993	40	60	0	Other
40	0.999816	40	60	0	Other
40	0.998997	40	60	0	Other
40	0.997452	40	60	0	Other
40	0.984699	40	60	0	Other
40	0.986939	40	60	0	Other
40	0.999543	40	60	0	Other
40	0.999619	40	60	0	Other
40	0.999682	40	60	0	Other
40	0.999704	40	60	1	Other
40	0.999733	40	60	1	Other
40	0.762004	40	60	1	Other
40	0.995808	40	60	1	Other
40	0.993511	40	60	1	Other
40	0.999766	40	60	1	Other
40	0.999891	40	60	1	Other
40	0.999655	40	60	1	Other
40	0.995816	40	60	1	Other
40	0.998612	40	60	1	Other
40	0.988233	40	60	1	Other
40	0.999513	40	60	1	Other
40	0.999521	40	60	1	Other
40	0.999534	40	60	1	Other
40	0.999796	40	60	1	Other
40	0.999753	40	60	1	Other
40	0.787985	40	60	1	Other
40	0.996062	40	60	1	Other
40	0.994411	40	60	1	Other
40	0.999902	40	60	1	Other
40	0.99994	40	60	1	Other
40	0.999723	40	60	1	Other
40	0.996415	40	60	1	Other
40	0.998069	40	60	1	Other
40	0.984913	40	60	1	Other
40	0.988463	40	60	1	Other
40	0.999582	40	60	1	Other
40	0.999524	40	60	1	Other
40	0.999658	40	60	1	Other
40	0.999463	40	60	0	Other
40	0.999747	40	60	0	Other
40	0.912649	40	60	0	Other
40	0.996717	40	60	0	Other
40	0.994019	40	60	0	Other
40	0.999533	40	60	0	Other
40	0.999763	40	60	0	Other
40	0.999418	40	60	0	Other
40	0.996266	40	60	0	Other
40	0.99741	40	60	0	Other
40	0.984537	40	60	0	Other
40	0.983558	40	60	0	Other
40	0.999405	40	60	0	Other
40	0.999301	40	60	0	Other
40	0.999284	40	60	0	Other
40	0.999692	40	60	1	Other
40	0.999747	40	60	1	Other
40	0.98249	40	60	1	Other
40	0.996689	40	60	1	Other
40	0.994348	40	60	1	Other
40	0.999694	40	60	1	Other
40	0.99995	40	60	1	Other
40	0.999647	40	60	1	Other
[truncated: 64,121 more rows]

## Sheet: F4A
Timepoint	OTU	Relative abundance (%)	pp_alg_utn_v
40	Bifidobacterium_1	0.0564175	0
40	Escherichia_coli_2	0.0358025	0
40	Staphylococcus_3	45.784	0
40	Klebsiella_4	36.756	0
40	Enterococcus_faecium_5	0.0643813	0
40	Streptococcus_salivarius_subsp_thermophilus_6	0.0265831	0
40	Blautia_7	0.000141254	0
40	Veillonella_8	0	0
40	Ruminococcus_gnavus_CC55_001C_9	0.000369255	0
40	Bifidobacterium_bifidum_NCIMB_41171_11	0	0
40	ratAN060301C_12	0	0
40	Bifidobacterium_dentium_Bd1_14	0	0
40	Other	17.2763	0
40	Bifidobacterium_1	2.48687	1
40	Escherichia_coli_2	37.4071	1
40	Staphylococcus_3	30.5454	1
40	Klebsiella_4	0.00532882	1
40	Enterococcus_faecium_5	5.59165	1
40	Streptococcus_salivarius_subsp_thermophilus_6	0.047079	1
40	Blautia_7	0.0253753	1
40	Veillonella_8	0.00376006	1
40	Ruminococcus_gnavus_CC55_001C_9	0.620287	1
40	Bifidobacterium_bifidum_NCIMB_41171_11	0	1
40	ratAN060301C_12	0.963095	1
40	Bifidobacterium_dentium_Bd1_14	0.00934131	1
40	Other	22.2947	1
41	Bifidobacterium_1	1.19849	0
41	Escherichia_coli_2	11.3131	0
41	Staphylococcus_3	36.6078	0
41	Klebsiella_4	6.38264	0
41	Enterococcus_faecium_5	8.49244	0
41	Streptococcus_salivarius_subsp_thermophilus_6	2.53948	0
41	Blautia_7	1.57025	0
41	Veillonella_8	0.022325	0
41	Ruminococcus_gnavus_CC55_001C_9	0.0363497	0
41	Bifidobacterium_bifidum_NCIMB_41171_11	0.0388565	0
41	ratAN060301C_12	0.374941	0
41	Bifidobacterium_dentium_Bd1_14	0.00150237	0
41	Other	31.4218	0
41	Bifidobacterium_1	5.74191	1
41	Escherichia_coli_2	31.6663	1
41	Staphylococcus_3	18.7962	1
41	Klebsiella_4	2.51607	1
41	Enterococcus_faecium_5	8.86614	1
41	Streptococcus_salivarius_subsp_thermophilus_6	1.01764	1
41	Blautia_7	1.00103	1
41	Veillonella_8	0.0198451	1
41	Ruminococcus_gnavus_CC55_001C_9	1.20927	1
41	Bifidobacterium_bifidum_NCIMB_41171_11	0.271226	1
41	ratAN060301C_12	2.02607	1
41	Bifidobacterium_dentium_Bd1_14	0.0179109	1
41	Other	26.8504	1
42	Bifidobacterium_1	3.77745	0
42	Escherichia_coli_2	13.337	0
42	Staphylococcus_3	11.2683	0
42	Klebsiella_4	16.7709	0
42	Enterococcus_faecium_5	11.1721	0
42	Streptococcus_salivarius_subsp_thermophilus_6	18.6286	0
42	Blautia_7	0.00531782	0
42	Veillonella_8	8.05941	0
42	Ruminococcus_gnavus_CC55_001C_9	0.000848167	0
42	Bifidobacterium_bifidum_NCIMB_41171_11	0.0851414	0
42	ratAN060301C_12	0.0134401	0
42	Bifidobacterium_dentium_Bd1_14	0.364796	0
42	Other	16.5167	0
42	Bifidobacterium_1	39.6203	1
42	Escherichia_coli_2	16.8306	1
42	Staphylococcus_3	6.68802	1
42	Klebsiella_4	2.51398	1
42	Enterococcus_faecium_5	3.63942	1
42	Streptococcus_salivarius_subsp_thermophilus_6	6.99512	1
42	Blautia_7	0.0204187	1
42	Veillonella_8	1.5058	1
42	Ruminococcus_gnavus_CC55_001C_9	1.96001	1
42	Bifidobacterium_bifidum_NCIMB_41171_11	3.19303	1
42	ratAN060301C_12	2.69642	1
42	Bifidobacterium_dentium_Bd1_14	0.93666	1
42	Other	13.4002	1
43	Bifidobacterium_1	20.9682	0
43	Escherichia_coli_2	6.85959	0
43	Staphylococcus_3	7.22145	0
43	Klebsiella_4	20.7898	0
43	Enterococcus_faecium_5	6.09029	0
43	Streptococcus_salivarius_subsp_thermophilus_6	10.205	0
43	Blautia_7	0.000330835	0
43	Veillonella_8	4.92805	0
43	Ruminococcus_gnavus_CC55_001C_9	0.269939	0
43	Bifidobacterium_bifidum_NCIMB_41171_11	1.73015	0
43	ratAN060301C_12	0.391091	0
43	Bifidobacterium_dentium_Bd1_14	2.79637	0
43	Other	17.7497	0
43	Bifidobacterium_1	49.5925	1
43	Escherichia_coli_2	9.78422	1
43	Staphylococcus_3	7.33929	1
43	Klebsiella_4	6.9479	1
43	Enterococcus_faecium_5	1.20786	1
43	Streptococcus_salivarius_subsp_thermophilus_6	5.96148	1
43	Blautia_7	0.0458266	1
43	Veillonella_8	1.62457	1
43	Ruminococcus_gnavus_CC55_001C_9	1.03604	1
43	Bifidobacterium_bifidum_NCIMB_41171_11	2.17582	1
43	ratAN060301C_12	1.42012	1
43	Bifidobacterium_dentium_Bd1_14	2.04022	1
43	Other	10.8242	1
44	Bifidobacterium_1	41.7286	0
44	Escherichia_coli_2	8.5312	0
44	Staphylococcus_3	1.49454	0
44	Klebsiella_4	9.61041	0
44	Enterococcus_faecium_5	6.14518	0
44	Streptococcus_salivarius_subsp_thermophilus_6	4.98288	0
44	Blautia_7	1.045	0
44	Veillonella_8	2.67225	0
44	Ruminococcus_gnavus_CC55_001C_9	0.25667	0
44	Bifidobacterium_bifidum_NCIMB_41171_11	2.65932	0
44	ratAN060301C_12	0.047059	0
44	Bifidobacterium_dentium_Bd1_14	3.90415	0
44	Other	16.9228	0
44	Bifidobacterium_1	54.7351	1
44	Escherichia_coli_2	11.6068	1
44	Staphylococcus_3	1.39957	1
44	Klebsiella_4	4.33701	1
44	Enterococcus_faecium_5	1.31723	1
44	Streptococcus_salivarius_subsp_thermophilus_6	5.12626	1
44	Blautia_7	0.157644	1
44	Veillonella_8	1.48774	1
44	Ruminococcus_gnavus_CC55_001C_9	1.57885	1
44	Bifidobacterium_bifidum_NCIMB_41171_11	2.99646	1
44	ratAN060301C_12	1.38124	1
44	Bifidobacterium_dentium_Bd1_14	1.30094	1
44	Other	12.5751	1
45	Bifidobacterium_1	52.9645	0
45	Escherichia_coli_2	8.25174	0
45	Staphylococcus_3	0.339212	0
45	Klebsiella_4	7.89716	0
45	Enterococcus_faecium_5	3.55246	0
45	Streptococcus_salivarius_subsp_thermophilus_6	2.1794	0
45	Blautia_7	0.343932	0
45	Veillonella_8	1.42701	0
45	Ruminococcus_gnavus_CC55_001C_9	0.516185	0
45	Bifidobacterium_bifidum_NCIMB_41171_11	3.66388	0
45	ratAN060301C_12	0.171907	0
45	Bifidobacterium_dentium_Bd1_14	4.22953	0
45	Other	14.4631	0
45	Bifidobacterium_1	57.2096	1
45	Escherichia_coli_2	11.9104	1
45	Staphylococcus_3	0.157774	1
45	Klebsiella_4	3.42552	1
45	Enterococcus_faecium_5	1.25822	1
45	Streptococcus_salivarius_subsp_thermophilus_6	1.6951	1
45	Blautia_7	0.157667	1
45	Veillonella_8	1.00302	1
45	Ruminococcus_gnavus_CC55_001C_9	1.33339	1
45	Bifidobacterium_bifidum_NCIMB_41171_11	1.86134	1
45	ratAN060301C_12	2.69887	1
45	Bifidobacterium_dentium_Bd1_14	1.58327	1
45	Other	15.7058	1
47	Bifidobacterium_1	69.9037	0
47	Escherichia_coli_2	4.76231	0
47	Staphylococcus_3	0.0335958	0
47	Klebsiella_4	2.85721	0
47	Enterococcus_faecium_5	2.56026	0
47	Streptococcus_salivarius_subsp_thermophilus_6	1.39387	0
47	Blautia_7	0.295916	0
47	Veillonella_8	1.80514	0
47	Ruminococcus_gnavus_CC55_001C_9	0.848197	0
47	Bifidobacterium_bifidum_NCIMB_41171_11	1.3392	0
47	ratAN060301C_12	0.374657	0
47	Bifidobacterium_dentium_Bd1_14	0.851638	0
47	Other	12.9744	0
47	Bifidobacterium_1	68.2984	1
47	Escherichia_coli_2	6.87942	1
47	Staphylococcus_3	0.0448219	1
47	Klebsiella_4	1.77396	1
47	Enterococcus_faecium_5	1.48412	1
47	Streptococcus_salivarius_subsp_thermophilus_6	0.50075	1
47	Blautia_7	0.384099	1
47	Veillonella_8	1.07734	1
47	Ruminococcus_gnavus_CC55_001C_9	1.914	1
47	Bifidobacterium_bifidum_NCIMB_41171_11	1.54693	1
47	ratAN060301C_12	1.11515	1
47	Bifidobacterium_dentium_Bd1_14	1.4123	1
47	Other	13.5687	1
48	Bifidobacterium_1	68.0741	0
48	Escherichia_coli_2	4.22209	0
48	Staphylococcus_3	0.0118258	0
48	Klebsiella_4	3.63917	0
48	Enterococcus_faecium_5	2.36781	0
48	Streptococcus_salivarius_subsp_thermophilus_6	0.760753	0
48	Blautia_7	1.45868	0
48	Veillonella_8	1.77147	0
48	Ruminococcus_gnavus_CC55_001C_9	4.41032	0
48	Bifidobacterium_bifidum_NCIMB_41171_11	1.20826	0
48	ratAN060301C_12	0.242275	0
48	Bifidobacterium_dentium_Bd1_14	0.311994	0
48	Other	11.5213	0
48	Bifidobacterium_1	63.2058	1
48	Escherichia_coli_2	4.90423	1
48	Staphylococcus_3	0.00857757	1
48	Klebsiella_4	1.09597	1
48	Enterococcus_faecium_5	1.62494	1
48	Streptococcus_salivarius_subsp_thermophilus_6	0.867977	1
48	Blautia_7	1.08473	1
48	Veillonella_8	2.54026	1
48	Ruminococcus_gnavus_CC55_001C_9	2.7571	1
48	Bifidobacterium_bifidum_NCIMB_41171_11	1.53319	1
48	ratAN060301C_12	1.78326	1
48	Bifidobacterium_dentium_Bd1_14	1.15783	1
48	Other	17.4362	1
49	Bifidobacterium_1	52.0542	0
49	Escherichia_coli_2	2.72614	0
49	Staphylococcus_3	0.0146536	0
49	Klebsiella_4	1.88635	0
49	Enterococcus_faecium_5	0.851461	0
49	Streptococcus_salivarius_subsp_thermophilus_6	1.27978	0
49	Blautia_7	6.26335	0
49	Veillonella_8	0.843445	0
49	Ruminococcus_gnavus_CC55_001C_9	5.97773	0
49	Bifidobacterium_bifidum_NCIMB_41171_11	0.778663	0
49	ratAN060301C_12	1.17457	0
49	Bifidobacterium_dentium_Bd1_14	0.528259	0
49	Other	25.6214	0
49	Bifidobacterium_1	54.9135	1
49	Escherichia_coli_2	2.87954	1
49	Staphylococcus_3	0.00313047	1
49	Klebsiella_4	2.06786	1
49	Enterococcus_faecium_5	0.559569	1
49	Streptococcus_salivarius_subsp_thermophilus_6	1.69015	1
49	Blautia_7	6.2897	1
49	Veillonella_8	2.16383	1
49	Ruminococcus_gnavus_CC55_001C_9	2.55881	1
49	Bifidobacterium_bifidum_NCIMB_41171_11	0.834602	1
49	ratAN060301C_12	2.70363	1
49	Bifidobacterium_dentium_Bd1_14	1.036	1
49	Other	22.2997	1
50	Bifidobacterium_1	43.9942	0
50	Escherichia_coli_2	1.10916	0
50	Staphylococcus_3	0.00442027	0
50	Klebsiella_4	0.613657	0
50	Enterococcus_faecium_5	0.39092	0
50	Streptococcus_salivarius_subsp_thermophilus_6	1.1374	0
50	Blautia_7	9.74079	0
50	Veillonella_8	0.520833	0
50	Ruminococcus_gnavus_CC55_001C_9	1.28541	0
50	Bifidobacterium_bifidum_NCIMB_41171_11	0.291042	0
50	ratAN060301C_12	2.0873	0
50	Bifidobacterium_dentium_Bd1_14	0.177795	0
50	Other	38.6471	0
50	Bifidobacterium_1	43.2442	1
50	Escherichia_coli_2	0.851747	1
50	Staphylococcus_3	0.00302778	1
50	Klebsiella_4	0.190457	1
50	Enterococcus_faecium_5	0.199123	1
50	Streptococcus_salivarius_subsp_thermophilus_6	2.00515	1
50	Blautia_7	13.0508	1
50	Veillonella_8	0.513052	1
50	Ruminococcus_gnavus_CC55_001C_9	1.68465	1
50	Bifidobacterium_bifidum_NCIMB_41171_11	0.427408	1
50	ratAN060301C_12	1.47196	1
50	Bifidobacterium_dentium_Bd1_14	0.145729	1
50	Other	36.2128	1

## Sheet: F4B
id	Timepoint	pp_alg_utn_v	Bifidobacterium_1	Escherichia_coli_2	Klebsiella_4	Enterococcus_faecium_5
1	40	1	39.3203	32.9033	0.00225157	0
1	41	1	0.779148	1.21954	0.0571243	0.0405184
1	42	1	46.0825	28.9029	0.0175684	0.00340034
1	43	1	61.5504	19.913	0.0231332	0.00231332
1	44	1	71.7828	1.3917	0.0122617	0.00613083
1	45	1	23.2323	20.1855	0.00444785	0.00222393
1	47	1	59.5135	20.5035	0.982839	1.85789
1	48	1	77.2325	2.75413	0.021244	1.23519
1	49	1	71.6926	1.53881	0.0693579	1.03684
1	50	1	56.655	0.0116691	0.020421	0.0102105
3	40	1	0.00297418	0.000743544	0	0.00594835
3	41	1	0.153417	2.68901	0.0758655	0.0033718
3	42	1	34.5419	0.0465393	1.26738	0.00216462
3	43	1	18.2673	15.572	0.221357	0
3	44	1	83.8635	1.69803	0.00210935	0.00210935
3	45	1	75.7967	15.9519	0.0252537	0.00280597
3	47	1	86.8083	6.29859	0.0171494	1.06136
3	48	1	90.3281	0.222614	1.29495	1.19833
3	49	1	56.8841	0.0541238	0.0472144	0.0403049
3	50	1	23.5734	4.64573	1.14823	0.00834063
4	41	0	0.726473	0.582234	0.00879507	5.88918
4	42	0	13.6152	52.6141	0.0023434	0.456963
4	43	0	49.5746	22.4003	0	3.89394
4	44	0	42.2374	22.9526	0.051299	2.14723
4	45	0	71.0561	12.2477	0	0.454929
4	47	0	81.3168	2.0186	0.0348035	5.14301
4	48	0	67.6631	5.79069	0.537009	2.07819
4	49	0	67.1297	0.692986	0.0520924	0.214684
4	50	0	56.5574	0.557123	0.00434122	0.00434122
5	40	1	0.00428623	1.86237	0	56.4754
5	41	1	49.6308	0.00861011	0.00968638	27.3199
5	42	1	60.5395	14.7224	0.0110967	0.016353
5	43	1	54.0252	7.94305	0.00692809	0.0346404
5	44	1	50.9171	0.676148	0.00388591	0.0155436
5	45	1	64.0165	2.31987	0.0619222	0.174709
5	47	1	66.523	0.989077	0.0354778	0.25157
5	48	1	1.31278	2.35594	1.13451	12.9466
5	49	1	67.0742	0.015448	0.00205973	0.0607621
5	50	1	56.5401	2.97117	0	0.0586029
7	41	1	0.0790211	64.0198	0.00813452	0.00697245
7	42	1	37.1948	27.8047	0	1.36499
7	43	1	69.769	10.5644	0.134374	0.134374
7	44	1	0.0249982	38.7687	20.9164	0.00357117
7	45	1	0.373456	16.3664	0.373456	8.6018
7	47	1	66.3211	6.32682	0.0476417	0.0705098
7	48	1	65.5559	5.65975	0.520764	0.570998
7	49	1	0.0116083	38.5092	3.51733	0.387428
7	50	1	0.0797978	0.992153	3.33555	0.191515
8	48	0	68.8914	4.7549	0.440205	0.301132
8	41	0	0.00519864	0.0103973	0	0.00207946
8	42	0	0.014487	0.00463583	0.000579478	0.846038
8	43	0	0.0472006	0.00164653	22.1058	3.10317
8	44	0	71.2777	14.3676	0.311828	11.605
8	45	0	63.0707	16.5684	0.0111986	14.9856
8	47	0	76.0722	2.05538	0.192468	10.8285
8	49	0	16.3552	4.46153	0.479582	0.00141054
8	50	0	70.3302	0.378201	0.435918	0.00455664
10	41	0	0.0682936	0.180676	0.00950924	0
10	42	0	0.0384644	0.0238113	0.00549491	6.46018
10	43	0	66.0102	0.933625	0	0.379285
10	44	0	67.3581	0.0194326	0.28663	2.11815
10	45	0	53.4836	1.1314	0.000690298	5.85649
10	47	0	82.9715	1.20638	0.0150115	1.85324
10	48	0	70.7353	2.3061	0.0391781	6.31172
10	49	0	63.2449	0.192121	0.0169067	0.0937553
10	50	0	60.9811	0.197265	0	0.0686773
11	41	1	0.00797495	93.4543	0.203535	5.01174
11	50	1	43.1401	0.0632248	0.00188731	0.0566193
11	42	1	43.4053	15.8146	0.00529979	0.0388651
11	43	1	58.8808	19.5018	0.00883334	0.103792
11	44	1	68.0353	5.38467	0.00350336	0.00700673
11	45	1	77.0876	3.22366	0.00123417	0.0185126
11	47	1	85.7961	2.14845	0	0.183852
11	48	1	76.9485	0.186583	0.00282701	0.279874
11	49	1	62.7843	0.345557	0	1.94209
12	41	1	0.0170681	0.0170681	0	2.02684
12	42	1	31.1261	50.2296	0.00468538	0.0134705
12	43	1	65.8995	3.20642	0.0032536	0.00271134
12	44	1	69.0939	2.17276	0.00641406	0.0368808
12	45	1	90.0194	0.686374	0.172234	0.117811
12	47	1	88.6633	4.25368	0.827338	2.27639
12	48	1	86.8658	1.21501	0.00364502	0.130006
12	49	1	39.3137	0.0591078	0.00869233	0.0312924
12	50	1	4.67464	0.00682097	0	0
14	49	0	28.9285	0.326489	0.00396947	0.00198474
14	41	0	0.0870848	0.140447	0.0185287	0.0526214
14	42	0	0	0.0020659	0.0020659	24.8404
14	43	0	0.0222626	0	16.3667	54.3839
14	44	0	0	0	36.7328	41.6145
14	45	0	16.2997	0	18.1692	5.26844
14	47	0	10.7287	2.91949	0.0378172	0.00378172
14	48	0	13.5142	8.44483	0.00409149	0.00409149
14	50	0	30.7718	0.956961	0	0.00480885
15	41	1	31.4069	0.00912048	0.013174	0.0101339
15	42	1	39.5719	0.00293198	0.000977326	0.00293198
15	43	1	61.6498	0.000972318	0.00194464	0.00194464
15	44	1	50.1823	0	0.0372568	0
15	45	1	79.8301	0	0.0178582	0.00198425
15	47	1	77.6853	0.247491	0.029249	8.69595
15	48	1	87.9107	3.44562	0.409846	6.68979
15	49	1	64.6393	0.0140515	0.00468384	0.17096
15	50	1	27.3508	0	0	0.288711
16	41	1	0.00266724	0.0413422	0.0106689	0.0106689
16	42	1	0.0663299	0.0102046	0.0102046	23.241
16	43	1	68.3472	0	7.86885	0.0212902
16	44	1	76.4064	0.729516	0.338068	0.169034
16	45	1	62.5854	2.05479	3.54123	0.670772
16	47	1	58.6804	12.2964	0.597684	0.00696602
16	48	1	61.6699	0.838155	0.0247243	0.017307
16	49	1	64.2066	0.188166	0.0871141	0.00348456
16	50	1	33.3764	1.31392	0.00100838	0.0484022
17	41	1	0.00104125	60.93	0.0124951	0.0156188
17	42	1	0.00950006	0.0285002	0.00950006	0.0190001
17	43	1	0.0232666	24.9252	23.5359	0.206076
17	44	1	4.61041	0.40521	75.9334	5.27283
17	45	1	19.2337	0.630506	58.9754	9.18298
17	47	1	37.8392	2.18134	44.0074	0.624634
17	48	1	11.6601	0.901369	18.1947	3.68049
17	49	1	10.2612	0.0478253	0.401201	0.151447
17	50	1	17.2142	0.225005	0.0264711	1.9271
18	42	0	0.0206301	0.00601711	0.00601711	0.00515752
18	43	0	80.1899	0.00335574	6.71372	0.00671148
18	44	0	71.9778	6.89391	2.07833	10.8568
18	45	0	82.3758	0.715488	4.9523	5.61869
18	47	0	84.7118	1.35888	0.00326392	3.07353
18	48	0	82.0859	1.2693	0.00910548	0.338724
18	49	0	71.4365	0.233633	0	0.0320924
18	50	0	57.8172	0.152319	0.00641344	0.501852
20	41	0	0.0017244	0.00804718	0.000574799	0.0017244
20	44	0	82.4307	4.84344	0	0.813008
20	42	0	0.0582012	34.4004	0.0034236	27.6661
20	43	0	74.1209	0.11088	0.00113143	0
20	45	0	76.4296	3.52836	1.31361	1.80062
20	47	0	75.8999	1.7574	1.84626	0.183638
20	48	0	81.1832	4.21516	0.224714	0.397389
20	49	0	62.6915	0.390027	0.0108341	0.00812557
20	50	0	54.7997	0.0115001	0.00164287	0.013143
21	41	1	0.194403	0.183399	0.00489063	0.00244532
21	42	1	0.00435322	0.0217661	0.00870644	36.332
21	43	1	0.327869	0.0210773	0.00234192	24.281
21	44	1	0.0118254	64.7155	0.0141904	0.981505
21	45	1	0.0231134	53.1376	0.013868	1.05859
21	47	1	0.0984973	37.6866	0.0252557	0.219725
21	48	1	0.0773264	18.8997	0.199917	0.273471
21	49	1	81.6466	7.13245	0.00127308	0.49141
21	50	1	82.1689	2.7214	0.00892849	1.56427
22	41	0	0.00126526	0.0442842	0.00126526	99.4294
22	42	0	0.0124732	0.0324303	18.1036	41.4234
22	43	0	0.00330011	0.0330011	6.30321	11.7748
22	44	0	5.13041	2.96256	25.8449	18.3303
22	45	0	15.5368	2.69486	61.4129	1.90386
22	47	0	20.8508	2.47316	23.8315	1.29902
22	48	0	0.0906815	3.01931	53.5826	0.26055
22	49	0	29.1605	0.0931532	10.7843	0.25438
22	50	0	14.302	0.0163032	0	0
23	41	0	0.00115524	0.0392782	44.62	54.2247
23	42	0	0.0850876	0.435648	84.2043	0.103807
23	43	0	7.35751	3.95414	62.4984	0.0520282
23	44	0	97.9392	1.72739	0.0160688	0.0923955
23	45	0	74.1506	15.6396	0.0302313	2.65867
23	47	0	0.035059	12.1697	40.5612	0.209292
23	48	0	0.10067	30.6824	34.3262	3.61535
23	49	0	66.5774	3.44772	1.58818	9.43513
23	50	0	77.6899	7.40694	1.71315	1.39839
24	41	1	9.27021	16.2346	0	0.00815024
24	42	1	34.7512	13.0504	5.29508	0
24	43	1	59.4521	13.1328	6.23576	0
24	44	1	83.0002	5.44975	0.78729	0.00942863
24	45	1	76.9538	0.579792	0.199779	0.017372
24	47	1	68.356	4.15074	0.598678	0.133369
24	48	1	73.1241	1.46393	0.011437	0.0514663
24	49	1	63.9912	0.0242338	0.00510185	0
24	50	1	59.7368	0.365199	0.00358038	0
25	40	1	0.00231332	93.488	0.00693995	6.29453
25	41	1	0.75373	94.9051	0	3.9185
25	42	1	44.7565	22.0287	0.0153318	0.0981234
25	43	1	59.127	0.806743	0.00301023	0.00602047
25	44	1	61.9221	4.52439	0.0202758	0
25	45	1	78.6124	3.79717	0.00593771	0
25	47	1	80.2108	6.61028	0.0347361	0.071209
25	49	1	66.8873	0.13657	0.383233	0.153293
25	48	1	76.8068	14.0999	0.00558765	0.0368785
25	50	1	57.5551	0.00903179	0.185152	0
27	41	1	2.06128	13.6803	0.0182307	0.145845
27	42	1	0.0100483	0.0261257	1.79463	93.1269
27	43	1	0.00292723	14.9494	77.191	0.922077
27	45	1	73.767	4.84458	0.0571721	3.00304
27	44	1	0.655595	33.2158	0.129375	8.9581
27	47	1	72.7203	2.2885	0.0167451	6.34454
27	49	1	77.8697	0.120995	0.289337	0.460308
27	50	1	30.4594	0.00441911	0.00294607	0.0103113
28	42	0	0.241165	49.5627	2.49955	2.85341
28	43	0	38.0039	2.69548	0.324518	3.12376
28	44	0	60.4475	5.83235	3.59716	6.59903
28	45	0	72.4888	0.248822	0.0509882	11.0828
28	48	0	84.2499	0.251365	3.39993	2.84519
28	49	0	33.4006	0.0991583	0.0484523	0.00788759
29	41	1	5.77441	62.7193	0.0113478	12.3318
29	42	1	88.7953	0.17839	0.0067743	0.0135486
29	43	1	72.3662	0.470815	0.0177188	0
29	44	1	86.34	7.81674	0.00936417	0.00234104
29	45	1	63.2931	12.3634	14.6481	2.62605
29	47	1	91.321	1.999	0.00185608	1.73543
29	48	1	82.0431	2.75168	0.952567	2.41893
29	49	1	68.3699	2.30644	0.0686007	0.541529
29	50	1	55.7242	0.0111226	0.00079447	0.0556129
30	41	0	0.00547637	0.0148644	0	0.00547637
30	42	0	0.011818	0.00787867	0.00787867	1.9677
30	43	0	0.0259011	0.0107921	53.3542	12.8211
30	44	0	0.0408527	0.00928471	68.8925	4.19483
30	45	0	72.958	0.0760123	12.4614	5.83683
30	47	0	73.6204	12.5485	1.98705	1.09057
30	48	0	78.0028	15.0599	3.11532	0.1582
30	49	0	79.571	0.670834	0.0752782	1.48174
30	50	0	84.0491	0.0673272	0.0141741	0.637128
31	41	0	0.522348	2.16133	0	0.0203309
31	42	0	33.9093	0.00730567	16.6204	0.00365283
31	43	0	48.4751	0.024069	7.56456	0.00687687
31	44	0	9.55218	0.0395302	61.9635	0.434832
31	45	0	79.5766	0.0177732	0.558869	3.40061
31	48	0	71.6939	0.636796	0.0907351	0.562558
31	49	0	71.6	0.0872298	0.00894664	0.00335499
31	50	0	49.7557	0.00593844	0	0
32	40	0	0.318781	0.00216123	26.9181	0.00108061
32	41	0	29.9002	61.0516	0.0358235	0
32	42	0	17.5704	48.119	0.0147816	0.0394176
32	43	0	72.9223	17.61	0.00415429	1.04688
32	44	0	75.948	15.2072	0.0161951	2.14469
32	45	0	72.748	8.70881	0.0102017	6.92352
32	47	0	63.5858	5.81457	0.0013185	6.67159
32	48	0	72.321	7.42944	0.00725531	4.092
32	49	0	61.6454	0.19415	0.00142757	0
32	50	0	37.6273	5.17831	0.0331185	0
33	41	1	0.00126155	99.824	0.00630776	0.00567698
33	42	1	56.1675	1.09399	1.52009	0
33	43	1	42.9452	5.64795	0.0157048	0.000826569
33	44	1	73.3726	14.5337	0.00790952	0.308471
33	45	1	78.1638	9.85363	1.42736	0.159101
33	47	1	75.7463	4.17379	0.124384	0.311589
33	48	1	57.5203	4.82896	2.72419	0.0227543
33	49	1	0.0382267	0.064773	63.6793	0
33	50	1	0.0642279	4.56856	5.02653	0
34	41	1	0.00371802	78.3425	0.411461	0.415179
34	40	1	0.1104	0.0220799	0	0
34	42	1	47.2427	39.2587	0.0172476	0
34	44	1	72.9574	19.517	0.0159205	0
34	45	1	60.1423	13.135	0.00524283	0
34	47	1	79.4085	4.25323	0.00172545	2.70895
34	48	1	75.3611	3.80153	0.0202856	0.599102
34	49	1	64.7194	0.0878636	0	0.0540699
34	50	1	42.4605	1.14902	0.00213176	0.081007
37	41	1	0.00812836	0.00487702	0	95.8513
37	42	1	74.5304	0.0135947	0.0090631	0.0090631
37	43	1	77.0657	0.00208286	0.00624857	0
37	44	1	80.0581	0	0	0
37	45	1	86.4867	0.766731	0.00855091	5.6778
37	47	1	86.2357	0.354461	0.0116984	3.93299
37	48	1	83.8805	1.02181	0.256923	1.23951
37	49	1	96.5122	0.0759219	0.0170437	0.0340874
37	50	1	69.4694	0.171208	1.58368	0.323394
38	41	1	0.00665531	0.0199659	0.0133106	0.00798637
38	42	1	0.19717	16.0227	0.0172957	0
38	43	1	0.192154	39.6477	1.56285	6.66773
38	44	1	65.3719	8.65923	6.91768	1.20806
38	45	1	65.2889	11.9946	9.43305	1.80947
38	47	1	84.4847	6.11554	0.00322295	0.0741278
38	48	1	85.5926	2.29466	0.641375	0.159874
38	49	1	66.6089	0.023112	0	0.001926
38	50	1	37.6215	0	0	0.00185099
39	41	1	0.02978	29.3747	70.5587	0.00175176
39	42	1	0.101702	6.84334	24.7663	0.0019558
39	43	1	0.264697	0.0344107	1.38172	0
39	44	1	0.746161	0.351347	0.630252	2.79629
39	45	1	70.8462	0.393365	0.0332625	0.203913
39	47	1	69.436	0.0518788	0.00988167	0
39	48	1	75.636	0.085556	0.00600393	0.00600393
39	49	1	80.4398	0.820675	0.00988765	0.370787
39	50	1	29.5651	0.830146	0.00434631	0.0550533
40	41	0	0.00354541	0.0203861	0.00443176	0
40	42	0	0.0160292	0.00320585	0.00641169	0.00641169
40	43	0	0.00761537	0	74.9683	1.01031
40	44	0	0	0.0294357	44.5204	11.763
40	45	0	77.4377	0.0777605	10.3987	2.59909
40	47	0	68.2605	1.38837	8.45727	0.988328
40	48	0	73.9123	4.98442	0.371547	1.09816
40	49	0	42.827	0.447446	0.122283	1.45073
40	50	0	48.6457	3.48974	0.687306	3.80309
41	42	1	46.7226	37.8005	0.0082269	0.586166
41	43	1	40.212	7.32479	0.141507	20.8255
41	44	1	66.4972	4.17375	2.03915	17.8734
41	45	1	68.0045	6.86195	7.15002	11.7948
41	47	1	72.3782	5.61581	3.69149	2.64304
41	48	1	62.2132	3.67417	1.58	0.355968
41	49	1	0.0494716	7.70257	3.55296	0.0119931
41	50	1	0.0202536	0.0679477	0.0378939	0.00588009
42	41	1	37.358	54.7055	0.0142468	4.72585
42	43	1	75.1246	3.29911	0.0260359	0.0892658
42	42	1	83.2379	14.3747	0.032604	0.021736
42	44	1	87.664	1.53295	0.0040235	0.0362115
42	45	1	72.4072	6.68997	0.00525527	0.328455
42	47	1	82.8735	12.3137	0.0013354	0.0227018
42	48	1	84.4957	8.68153	0.0397021	0.476425
42	49	1	83.8262	2.60097	0.0102333	1.01822
42	50	1	66.8378	0.0982084	0.00140298	0.251133
43	42	1	88.587	0.0244166	0	0
43	43	1	79.4841	0.168452	0	0
43	44	1	94.4764	0.0295667	0.00806365	0
43	45	1	92.5334	0.0568772	0.00196128	0
43	47	1	82.7605	0.00594672	0.808754	0
43	48	1	79.0585	6.03037	0.0668062	2.01755
43	49	1	58.2557	3.98585	0.256695	0.982314
43	50	1	21.7669	0.0765416	0	0.00539025
44	42	1	37.3928	28.4991	0.00238886	0.291441
44	43	1	86.5178	4.64781	0.00339132	0
44	44	1	90.516	1.73018	0.00824878	0.113421
44	45	1	82.7989	8.4112	0.00496138	0.0859973
44	47	1	70.9934	3.85057	1.9376	1.4532
44	48	1	69.3729	9.04919	1.50925	2.61435
44	49	1	71.3009	2.12574	0.0638492	12.0686
44	50	1	60.5418	3.7995	0.00471988	0.191942
46	42	1	0.0191522	0.0159602	52.0301	0
46	43	1	0.0290054	0.501002	50.4034	0.00263685
46	44	1	0.00212004	31.7285	31.2324	0.00212004
46	45	1	0.0197515	76.2324	1.12254	0
46	47	1	0.0194845	60.8278	12.0637	0.0125257
46	48	1	0.0976024	10.042	14.6624	4.14496
46	49	1	60.0709	0.259603	0.00466353	0.0637349
46	50	1	9.12123	2.72512	0.00608285	0.0152071
47	42	1	68.2562	25.2135	0.0112736	0.00281841
47	43	1	43.6089	23.7562	0.0227076	0
47	44	1	0.044341	75.7455	0.0110852	0
47	45	1	20.8396	57.6191	0.00210735	8.19758
47	47	1	61.624	14.1418	0.00527287	0.0685473
47	48	1	43.6144	29.1547	0.130423	0.420442
47	49	1	40.9675	13.2038	0.163362	0.555115
48	41	0	0.0133036	0.0133036	0	0.00332591
48	42	0	0.0257991	0.0154795	15.0564	0.00515983
48	43	0	0.0174208	0.0134615	93.9265	0.287443
48	44	0	72.5184	0.0846601	12.485	8.48952
48	45	0	65.8164	1.16212	8.54396	1.91516
48	47	0	65.1907	5.09939	0.750085	1.59208
48	48	0	85.8342	2.29151	0.0339779	0.00499675
48	49	0	69.7438	0.0654871	0.00238135	0.00119067
48	50	0	49.7104	0.00738836	0.00591069	0
49	41	1	0	99.5019	0.00235496	0
49	40	1	0	0	0	0
49	42	1	61.4288	3.91106	0.00330885	0
49	43	1	84.1665	2.12566	0.00407606	0.00203803
49	44	1	88.3315	6.00392	0.00202016	0.00202016
49	45	1	79.3865	6.10955	0.261539	0
49	47	1	78.4785	4.83597	1.83258	0
49	48	1	80.0278	2.03487	0.196624	0
49	49	1	66.9161	0.334368	0.145954	0.0212297
49	50	1	42.3077	0.160065	0.0505468	0.000765861
50	41	0	0	0.0160757	0	0
50	42	0	0.0140472	0.110621	46.9316	6.18251
50	43	0	0.0281886	49.1891	3.89379	0
50	44	0	64.7046	18.7071	1.0224	0.462327
50	45	0	95.3561	2.71727	0.00668181	0.0200454
50	47	0	86.8923	3.38927	0.123696	0.29687
50	48	0	82.7483	7.11286	0.0131693	0.011706
50	49	0	63.394	0.809833	0	0
50	50	0	20.2922	3.7526	0.00746374	0
51	41	0	0.000688212	99.6235	0.357182	0.00757034
51	42	0	0.0104041	89.3296	0.821924	0.00208082
51	43	0	0.0579384	0.64376	98.0703	0
51	44	0	0.0178815	49.4826	39.451	4.60448
51	45	0	40.6645	15.4263	1.77604	0.931772
51	48	0	49.7812	0.191855	27.1794	11.4305
51	49	0	0.0370013	1.04086	0.00482625	1.03121
51	50	0	48.4741	0.127674	0.700651	0.018684
52	41	1	0.497734	0.466625	0.0088881	0.0177762
52	40	1	0.0698162	0	0	0
52	42	1	65.0805	0.00184291	0.0368582	0
52	43	1	47.69	0.00201922	1.69817	1.30846
52	44	1	28.4084	2.12155	0	0.0549404
52	45	1	76.7505	8.66194	0.0088962	0.15346
52	47	1	71.9821	0.250171	0	0.0695597
52	48	1	89.4283	0.0129555	0	0.00824441
52	49	1	42.0712	0.0166786	0.0192446	0.00256594
52	50	1	23.1752	1.29104	0.0014425	0
53	41	1	14.95	55.4138	0	0.0894468
53	42	1	72.4286	1.28113	0.273916	0.00213997
53	43	1	43.1408	0.180214	27.0116	0.0110658
53	44	1	40.039	0.0060024	25.2761	0.0030012
53	45	1	43.5884	14.4637	17.3021	0.0112252
53	47	1	71.4196	6.5377	0.0709259	11.6513
53	48	1	63.5552	5.81075	0.784683	5.85169
53	49	1	52.5574	0.0196144	0.0015088	0.0181056
53	50	1	66.1385	0.0371379	0.0350747	0.0433276
54	41	1	0.129373	2.54933	0	0.0558347
54	42	1	89.97	1.43794	0.00258854	0
54	43	1	78.0637	2.31371	0.0549761	0
54	44	1	90.9214	0.53597	0	0
54	45	1	93.0732	0.367315	0.00108673	0
54	47	1	79.313	4.02436	0.264071	0.00327361
54	48	1	90.3019	3.23357	0.0255723	4.51307
54	49	1	70.6571	0.379482	0.0153547	0.00548384
54	50	1	34.6468	2.60346	0.00176625	0.00529876
55	41	1	10.9056	76.6908	0	0.00612557
55	42	1	66.7831	3.52978	0.00392634	0.00392634
55	43	1	61.7818	0.817757	0.00432676	0.00865351
55	44	1	43.8675	2.24713	0	0
55	45	1	49.8838	1.4079	0	0
55	47	1	51.6618	0.977537	0.0062396	0.00207987
55	48	1	51.4706	0.247699	0	0.00195038
55	49	1	41.791	3.18427	0.0329634	0.0417537
56	41	1	14.2302	0.0129845	81.6546	2.79427
56	42	1	72.6495	0.00132608	1.28498	0.229413
56	43	1	63.8902	0	2.44493	10.2861
56	44	1	81.7459	0	1.15695	2.94059
56	45	1	80.767	0.00234692	0.298059	0.00234692
56	47	1	91.4953	0.117761	0.222582	0.0452928
56	48	1	78.2547	0.00697301	0.00697301	0.00522976
56	50	1	35.0549	0.0250717	0.00156698	0.31653
57	41	1	0.0367792	0.408376	0.00380474	0.0114142
57	42	1	75.7827	0.00656383	0.0164096	0
57	43	1	78.0506	0.0129917	5.87548	0
57	44	1	54.493	0	38.7931	0
57	45	1	48.0215	0	20.9699	0.261447
57	47	1	83.3324	2.1472	0.659887	0.748067
57	48	1	71.7262	0.67628	0.217078	0.348278
58	41	1	0.0134254	0.0315891	0.00710755	96.8174
58	42	1	0.0417204	0.0379276	0.0530987	6.19738
58	43	1	0.00627235	0.00836313	41.7508	0.0376341
58	44	1	92.465	0.00998542	0.0579154	5.03265
58	45	1	87.6714	0.0195599	0.0997555	1.4846
58	47	1	78.8556	1.76707	0.590028	3.09501
58	48	1	80.1913	0.866453	0.232463	0.541005
58	49	1	43.9243	0.623104	0	0
58	50	1	34.5845	0	0.0021485	0.017188
59	42	0	0.730412	0.00429023	48.781	7.86614
59	43	0	46.3325	0	36.9888	0.0719511
59	44	0	81.8126	0.00308366	10.8483	0.0154183
59	45	0	77.9177	0.00564621	18.5704	0
59	47	0	82.2067	0	6.03507	3.47534
59	48	0	82.9286	0.462858	0.0102629	6.56828
59	49	0	78.9423	0.0684085	0.12137	1.15853
59	50	0	41.8221	0	0	0
60	40	0	0.00254257	0.0262732	99.633	0.327991
60	41	0	0.000604909	0.0308504	88.3609	2.26176
60	42	0	0.00932028	0.0213035	64.519	15.4657
60	43	0	0.0115988	0.0208778	4.88076	8.78259
60	44	0	85.0696	1.26036	0.389565	1.14754
60	45	0	84.0808	3.3657	0.564031	7.22145
60	47	0	79.4818	4.51888	0.233041	1.66095
60	48	0	77.2385	10.8515	0.0776961	3.31503
60	49	0	81.4352	0.348097	0.133883	4.61533
60	50	0	51.5047	3.18693	0.346437	0.0146795
61	40	1	0.00131738	0.0197608	0.00526954	0
61	44	1	0.0480073	94.0133	0.00157401	0.0574514
61	41	1	0.00239538	69.8248	0.00179654	0.00179654
61	42	1	0.0393691	73.0568	0.0418297	0
61	43	1	0.0139509	67.9269	0.012207	0
61	45	1	0.0543457	60.5101	0.0155273	0.023291
61	47	1	0.0503981	36.899	8.97465	0.00755972
61	48	1	54.8946	1.88561	1.17258	2.51335
61	49	1	43.6265	0.191442	0.0033198	0.970487
61	50	1	47.5465	1.21413	0.0677144	0.99052
62	41	0	0.397135	1.21142	0.316022	0.0158011
62	42	0	0.0069796	0.00205282	89.3738	2.85466
62	43	0	0.014153	5.12449	58.647	3.84854
62	44	0	0.557546	19.2152	7.93673	26.1854
62	45	0	0.713079	9.2659	13.668	30.3203
62	47	0	89.8096	5.06047	0.00706606	0.108346
62	48	0	89.4911	2.37523	0.00783164	0.0481087
62	49	0	74.0258	0.126794	0.00874441	0.042629
62	50	0	44.7858	0.036523	0.00214841	0
63	41	1	0	29.3755	0.0219826	0
63	42	1	27.2037	23.0347	3.27094	22.6745
63	43	1	0.0311315	28.4683	0.687723	18.2742
63	44	1	0.778764	18.0309	0.261681	3.55049
63	45	1	27.6302	12.9891	0.516411	3.84683
63	47	1	17.1981	1.22924	0.0369093	0.938779
63	48	1	39.132	3.09398	0.0468522	0.0537933
63	49	1	27.5615	2.60705	0.0273085	0.00728226
63	50	1	30.1695	0.730113	0.00195741	0.0254463
64	40	0	0.0107708	0.00179514	0	0.0538542
64	41	0	0.0465105	0.0860445	0.0337201	0.00116276
64	42	0	0.027183	0	0.000906101	0.0670515
64	43	0	72.8188	0.0038555	0.19663	0.786521
64	44	0	93.4053	0	0.0758006	0.240035
64	45	0	84.4349	0	11.7277	0.164155
64	47	0	82.9099	8.40247	0.0446574	2.77563
64	48	0	87.1833	2.42129	0.00941324	8.88087
64	49	0	82.8627	0.749384	0.00434846	7.26482
64	50	0	53.0282	7.12342	0.141338	0.542384
65	41	0	0.00212244	0.114612	0	0
65	42	0	0.00344975	0.00206985	68.6935	0.603016
65	43	0	0.0302351	0.00503918	73.761	0.24692
65	44	0	22.2676	0.0553074	9.41927	8.70879
65	45	0	70.3083	11.6974	0.2944	0.241115
65	47	0	72.0617	1.08256	8.65698	0.143416
65	48	0	72.139	0.318979	1.25106	0.292052
65	49	0	78.6312	0.0917254	0	0.00804609
65	50	0	0.04426	0.680498	17.0041	0.470263
67	42	1	0.021173	94.4908	0.0127038	0.0105865
67	43	1	0.0270646	60.8065	0.0115991	0
67	44	1	0.0625668	10.2818	0.0104278	0
67	45	1	78.7018	1.95974	0.0196552	0
67	47	1	84.8477	6.3355	4.83219	0.206242
67	48	1	5.84485	11.1826	1.09361	28.0655
67	49	1	68.3211	0.612787	0	0.697354
67	50	1	59.6481	0.00453417	0.00113354	0.00453417
68	41	1	0.0121338	99.6932	0	0.000866701
68	42	1	9.86251	52.2203	6.3588	0.0073918
68	43	1	0.00210314	40.477	38.927	0
68	44	1	0.016863	22.7337	30.3799	0
68	45	1	0.00835905	53.2163	0.293853	0.00707305
68	47	1	73.4454	20.2413	1.77065	1.97059
68	48	1	90.9254	6.98642	0.00268399	0.0818616
68	49	1	72.7033	0.749578	0.316139	0.241753
68	50	1	77.0204	0.0228523	0.00652923	0.101203
69	42	0	0.0363159	0.00201755	12.7731	41.9369
69	43	0	0.0243321	0.00243321	44.8294	43.2892
69	44	0	0.0518224	1.33011	3.0748	57.7071
69	45	0	66.5434	10.7128	0.261379	2.71088
69	47	0	81.2397	5.91027	0.858415	6.87811
69	48	0	87.2082	1.31807	0.128059	2.28164
69	49	0	0.117296	16.0974	7.9165	3.37972
69	50	0	44.0617	1.7022	0.226009	0.0325779
71	47	0	90.333	0	0	0.0198787
71	48	0	92.8538	0.0131888	0.00219814	0.0593498
71	49	0	0.0559636	48.1252	4.22525	0
71	50	0	63.3618	0	0.0034715	0
71	41	0	0.00620001	0.00310001	0	0
71	43	0	71.9964	5.50865	1.23372	8.54877
71	44	0	89.0413	3.32593	0.00224195	1.44606
71	45	0	93.7794	0.0531901	0.00389196	0.0311357
72	42	1	0.0145933	68.4559	0.01592	0.00530666
72	43	1	0.0124359	2.40012	83.667	0.00155448
72	44	1	43.0513	14.0616	25.6498	0.0885697
72	45	1	44.743	36.8557	0.0256796	1.29865
72	47	1	86.4066	1.0221	0.176403	9.55951
72	48	1	68.0375	6.28501	0.235304	0.847628
72	49	1	89.8597	0.386557	0.0227386	3.13452
72	50	1	45.9422	0.0801491	0.0913327	0.0242311
73	42	0	0.133346	57.019	0.0127549	0.0017393
73	43	0	41.4617	40.3408	0.0152939	0.246887
73	44	0	61.6243	22.0944	0.00574229	0.0555088
73	45	0	86.0757	2.36417	0.237728	0.500869
73	48	0	83.9885	0.39822	0.264561	1.63559
73	49	0	77.6777	0.0856051	0.335041	0.0088557
73	50	0	55.8252	0.106613	1.70965	0.00256898
74	41	0	1.30079	1.90783	0.0867195	0
74	42	0	0.00461986	0.0123196	0.00615982	7.87225
74	43	0	0.0334717	0.0100415	0.080332	2.01834
74	44	0	34.5311	15.4864	0.649154	0
74	45	0	28.7483	34.1175	0.0296731	0.00329701
74	48	0	0.0276639	0.592798	8.04821	0.445586
74	49	0	5.55071	2.40883	1.03183	0.15496
74	50	0	0.690339	0.0640785	0.0264858	0.0820204
76	41	1	0.00359677	0.0314717	0.00449596	0.00269757
76	42	1	0.0214842	0.0265393	0.00631888	0.00758265
76	43	1	55.7897	0.00785682	0.00471409	0.00314273
76	44	1	0.732048	79.4796	0.0126811	0.00115283
76	45	1	0.0157112	53.5228	0.00174569	0.000872844
76	48	1	51.9709	1.56386	0.49991	1.29088
76	49	1	34.4863	0.769345	2.09799	0.0310721
76	50	1	25.9977	0	0.0118657	0.0158209
76	47	1	57.3454	1.82645	6.32923	0.424948
77	47	1	90.8578	0.807304	0.764056	3.13551
77	48	1	76.8442	0.11563	0.25737	0.177797
77	49	1	3.53934	4.0146	53.4451	0.417101
77	50	1	39.6429	0.0858565	0.133675	0.00434716
77	41	1	0.00857927	0.0300275	0.00428964	1.61719
77	42	1	24.8498	18.2518	0.18538	51.1293
77	43	1	77.9142	2.61115	0.0815661	0.00103248
77	44	1	74.5936	1.61802	3.88527	6.7485
77	45	1	69.1936	7.53723	4.23222	4.41476
78	47	1	81.7251	3.72661	0.0177987	0.309253
78	48	1	77.3825	2.51306	0.0141183	2.92814
78	49	1	49.0753	1.47605	0.0268025	0.922771
78	50	1	77.683	0.492822	0.0112005	1.06031
78	41	1	0.165812	92.365	0	0.00510191
78	42	1	0.0527468	29.3971	3.51294	0.28747
78	43	1	58.1741	3.98203	0.266988	0.358155
78	44	1	63.5187	5.81701	1.00452	20.2014
78	45	1	52.2652	13.2876	0.106235	6.84388
80	42	1	59.5254	22.631	0.00186279	0.58119
80	43	1	73.1639	7.00758	0	0.586355
80	44	1	65.6853	2.16315	1.94411	1.54688
80	45	1	22.4519	0.697041	1.83748	0.217943
80	47	1	41.5612	1.57091	1.50588	0.207288
80	48	1	24.3928	0.0147805	1.42386	0.534562
80	49	1	20.6783	0.00396212	0.0118864	0.162447
80	50	1	22.9417	0.00593807	0	0
80	41	1	0.456461	0.486287	0.0311223	0.0168579
81	41	0	0.0396611	0.759907	0.0190373	0.00158645
81	42	0	0.0953239	0.0138653	22.6819	1.00235
81	43	0	18.321	0.00854026	0.450499	0.0277558
81	44	0	56.6269	0.0108129	0.300057	0.00810964
81	45	0	43.587	40.8301	0.00939055	0.00939055
81	47	0	90.5539	8.63624	0	0.00822186
81	48	0	71.4748	0.261214	0.0961523	0.00320508
81	49	0	68.6047	1.93334	0.0209955	1.25098
81	50	0	34.1571	0.216831	0	0.102261
82	42	0	0.00567904	65.4919	10.454	16.4363
82	43	0	0.00769979	11.2686	18.8674	1.17518
82	44	0	44.021	2.27303	0.0889445	5.41573
82	45	0	64.0175	2.87236	0.0767883	2.66599
82	47	0	75.8972	12.1496	1.81908	1.04403
82	48	0	83.3124	2.23339	0.050631	1.36516
82	49	0	80.3495	0.944476	0.0199793	0.44681
82	50	0	10.3816	0.0218478	0.00514066	0.0038555
83	47	0	91.106	1.08801	0.00690799	6.66621
83	48	0	87.5115	0.914634	0.00461936	9.63599
83	49	0	79.7307	0.0422068	0.00200985	0.110542
83	50	0	77.212	0.0459824	0.000686304	0.0164713
83	41	0	3.08677	53.7335	0	8.90722
83	42	0	0.029933	0	0	95.2945
83	43	0	0.0332679	6.35916	37.8672	0.465751
83	44	0	0.0692756	0.00147395	24.9849	0.0427445
83	45	0	0.495327	0	13.7181	0.978193
84	41	1	0	99.905	0	0.00287745
84	42	1	68.3625	13.9162	0.00277546	0
84	43	1	52.2021	7.20972	0.00531103	0.00132776
84	44	1	64.9707	14.2658	0.00535003	0
84	45	1	57.4611	13.2114	0.00232758	0
84	47	1	69.7307	5.36032	0.0172785	1.99766
84	48	1	54.527	4.22584	0.10854	0.839378
84	49	1	74.372	5.36626	0.160701	1.15934
84	50	1	39.3065	7.54834	0	0.0228441
85	41	0	0.0098527	0.0344845	0	0
85	42	0	0.0114303	0.0247657	85.8026	11.2293
85	43	0	0.0529474	0.00882457	50.535	23.2814
85	44	0	60.531	0.00774054	0.598602	2.24476
85	45	0	0.0477259	0.0254538	99.6071	0.00477259
85	47	0	15.0189	0.00602845	0	0.188892
85	48	0	80.0718	10.6906	0	1.47308
85	49	0	70.0063	0.32253	0.00156568	0.684202
85	50	0	48.5562	0.014483	0	0.0162934
86	48	1	74.3082	0.00541565	0.0243704	0.49824
86	49	1	76.7475	0.0248365	0.0234567	0.153158
86	50	1	83.509	0.0114587	0.017188	0.0725717
86	40	1	0.109469	53.8259	0.0437876	0
86	41	1	0	95.7477	0	0.0330487
86	42	1	0.0225164	54.7614	0	0.0321662
86	43	1	0.0785534	6.95511	0.00314213	0
86	44	1	60.9396	0.152246	0	0
86	45	1	56.4812	2.30181	0	0.00942812
87	41	1	0.00395351	0.0197675	0	99.2409
87	40	1	0	0.00166853	0	16.083
87	42	1	27.2698	20.6333	0.00293587	0.79562
87	43	1	14.6135	2.32175	0.0134594	0.00336485
87	44	1	77.0417	0.999465	0	7.69709
87	45	1	81.2956	0.765835	0.129141	3.82617
87	47	1	67.4702	0.235952	0.012023	3.06888
87	48	1	76.99	3.21197	1.14982	3.73648
87	49	1	38.8049	3.49682	7.42914	0.0157064
87	50	1	16.3038	0.0211234	0	0.00352057
88	41	0	0.00627136	0.00313568	0.00940704	0
88	42	0	0.0319616	0.0111866	0.00799041	0
88	43	0	0.0686457	0.00334857	3.23974	16.4666
88	44	0	71.5932	0.00635356	0.0457457	0.155027
88	45	0	77.9902	0.00734302	1.0271	1.59986
88	47	0	77.4841	2.45119	0.192007	3.39728
88	48	0	80.2858	3.02533	0.0260103	0.933121
88	49	0	29.1762	2.51683	0.199791	0.0643621
88	50	0	2.90926	6.44901	0	0
89	41	1	0.0462668	0.665086	0	0.0173501
89	42	1	65.1578	10.4889	0.0183016	0.00610054
89	43	1	77.3012	3.78008	0.027414	0.012184
89	44	1	55.2319	22.4781	0.0202505	0
89	45	1	72.0116	13.693	0.0189538	2.97363
89	47	1	71.1921	11.9463	0.159263	6.38457
89	48	1	0.831372	34.1934	5.14817	0.202185
89	49	1	0.16658	23.5685	0.0234253	0.127538
89	50	1	31.9577	6.78615	0.105369	0
90	47	0	75.7906	3.15596	2.54318	0.346076
90	48	0	67.1946	0.0345684	0.411678	0.0188555
90	49	0	21.9715	0.118765	15.7294	0
90	50	0	50.9223	0.0649871	0.495008	0
90	41	0	0.380067	0.497922	0.00281949	0.123494
90	42	0	0.713263	0.0131544	31.2272	11.2397
90	43	0	0.0615637	0.302222	27.3791	23.0286
90	44	0	82.1898	1.83052	0.0103754	0.369069
90	45	0	66.5682	16.8049	0.030341	2.29378
91	47	1	7.2368	0.0130864	0	0.0196297
91	48	1	18.9114	1.85478	0.121179	0.0370957
91	49	1	6.41541	1.98737	0.0514658	0.300877
91	50	1	4.14954	0.201352	0.00838968	0.402705
91	42	1	0.0268745	0.00424334	0.00282889	0.807649
91	43	1	0.0490751	36.6359	0.00545279	0.181305
91	44	1	0.100136	12.3583	0.00308109	0.335839
91	45	1	0.0722926	0.449821	0.0016065	0.0401626
93	47	1	91.201	0.658171	0.410773	0.0840218
93	48	1	89.707	0.331508	1.0124	0.133253
93	49	1	75.0576	0.253123	0.0713938	0.107091
93	41	1	0.821939	1.04797	0.0379357	0
93	42	1	41.3342	16.1081	0.0013142	1.05004
93	43	1	69.9218	2.66028	0.00233563	0.678501
93	44	1	70.9088	1.47344	0.265378	2.20356
93	45	1	34.8191	1.56191	0.299669	0.0817278
94	42	0	0.0316506	0.00791264	0	58.971
94	43	0	0.133046	0	0	27.4602
94	44	0	0.0573841	0.0061483	2.02689	35.6171
94	45	0	57.9517	5.02758	0.00799297	20.6831
94	47	0	71.2586	8.52161	0.0054486	7.47185
94	48	0	75.0565	1.52577	0.0971971	1.97333
94	49	0	66.239	0.130221	0.0626989	0.00964599
94	50	0	37.3178	0.00611116	0	0
94	41	0	0.573193	2.23403	0.181273	5.49863
96	47	1	89.7149	1.61271	0.510841	2.05821
96	49	1	86.0883	0.265013	4.39164	0.203856
96	50	1	86.6001	0.00624415	0.0530752	0.198252
96	48	1	63.0852	6.79004	1.12773	0.862791
96	41	1	0	0	0	0.00482625
96	42	1	0.0233769	0.00425035	24.7221	0.00212517
96	43	1	57.4784	0.00126602	7.21375	0.00379805
96	44	1	81.144	0.00172295	2.09511	0.156788
96	45	1	93.4064	0.00109094	0.367647	0.152732
97	42	0	0.0125461	0	2.29343	0.00250922
97	43	0	0.0145796	0.00437388	17.9023	0.0583184
97	44	0	0.148395	0.0231868	15.2569	0.250417
97	45	0	0.279149	0.0126067	14.2402	0.00360192
97	47	0	87.8576	3.07685	0	0.506612
97	48	0	83.5352	2.07829	0.0692121	0.953589
97	49	0	63.096	0.032493	0.0379085	0
97	50	0	37.7631	0.769264	0.00648256	0.00216085
97	41	0	0.0310286	0.0258572	0	0
98	42	0	0.0398137	95.4035	0	0.0119441
98	43	0	0.0535838	64.5039	0.00315199	0.00157599
98	44	0	58.8259	1.44921	0.00567762	0.00141941
98	45	0	74.386	13.5391	0.00197056	0
98	47	0	80.5065	4.34321	0.0997707	1.56874
98	48	0	84.0985	3.92666	0.00962418	0.34647
98	49	0	67.4891	0.0589692	0	0.257106
98	50	0	73.6136	0.0356814	0	0.0237876
98	41	0	5.59996	0.0799281	0	25.1723
98	40	0	0	0.154919	0	0
99	42	1	19.2105	0	0	0.00210318
99	43	1	87.8661	0.00213024	0.00213024	0
99	44	1	60.9997	0.00276618	0.121712	0
99	45	1	33.9588	24.407	0.207297	0
99	47	1	75.3483	6.47513	0.0433119	0
99	48	1	64.9776	1.72845	0.0494628	0.0302273
99	49	1	67.2353	0.0194153	0.00277362	0.00277362
99	50	1	35.3581	0.0111504	0.0808407	0
100	42	1	53.7369	4.35779	0	0.00212265
100	44	1	68.0796	16.0073	0.00254894	0
100	45	1	73.602	9.87687	0.134318	0.00223864
100	47	1	84.7344	2.05312	0.457099	0.224719
100	48	1	82.5941	7.40669	0.0415018	0.528456
100	49	1	37.1538	0.235043	0	0.0576923
100	50	1	11.1111	0.0143415	0	0.00717077
100	41	1	0.0830663	1.02646	0.00593331	0.818797
101	47	0	95.0012	2.29495	0.408859	0.125329
101	48	0	91.1121	1.14772	0.222738	0.204176
101	50	0	0.508034	0.605075	0	0.202643
101	41	0	0.00797088	0	0	0
101	42	0	0.00876885	0.0284988	58.8697	0.00657664
101	43	0	0.0207297	0.0103648	42.5995	0.581912
101	44	0	0.70086	0.0144342	17.7508	0.0032076
101	45	0	0.738386	26.225	0.303446	0.00144498
102	47	1	89.6231	4.26632	0.00276495	0.235021
102	48	1	93.4378	1.82342	0.00212026	0.275634
102	49	1	84.0262	5.74443	0.025358	0.278938
102	50	1	65.2337	0.00215271	0	0.0204508
102	41	1	2.83111	59.1593	0.00961003	1.8605
102	42	1	80.6488	7.5981	0.00175577	0.0175577
102	43	1	88.647	8.53705	0.0210223	0.0220233
102	44	1	83.9695	4.29761	0.00243422	0.328619
102	45	1	87.8256	3.437	0	0.511341
103	47	0	83.7405	2.45921	0.0636689	0.143255
103	48	0	88.5811	0.361151	0.0217	0.454151
103	49	0	32.1562	0.00249563	0.00998253	0.0224607
103	50	0	53.8275	0.0502513	0.0628141	0.00837521
103	42	0	61.0117	0.00787228	0.473911	5.33268
103	43	0	43.8053	0.207074	9.97305	0.199461
103	44	0	52.2443	22.9543	0.294995	0.253092
103	45	0	65.8341	18.1642	1.58786	0.179338
104	47	1	2.62991	0.00353008	17.8481	0
104	48	1	0.232332	1.23813	1.75867	0
104	49	1	77.616	0.296039	0.159029	0.0636117
104	50	1	63.7541	0	0.00151828	0
104	42	1	0.00756121	0.00604897	0.00453672	28.8626
104	43	1	0.0158761	0.0122124	53.1227	0.0793806
104	44	1	5.13689	0.00335233	10.6358	0.0078221
104	45	1	44.437	0.0032738	0.865921	0.0376488
105	42	1	48.0879	0.00418174	20.6264	0.016727
105	43	1	36.5187	0.0030492	27.455	0.181427
105	44	1	59.5749	0.00648046	21.3078	0
105	45	1	40.7751	33.5732	0.130604	0.0399808
105	47	1	45.3946	27.3811	0.0333438	1.47497
105	48	1	77.1372	2.98631	0.00854044	0.0113873
105	49	1	52.458	0.893823	0.159947	0.0376347
105	50	1	71.9342	0.0531589	0.014312	0.635862
105	41	1	0.0134418	0.00672088	0	52.2313
106	47	1	70.9035	1.115	0.151282	1.22426
106	48	1	44.1691	0.294593	9.89434	0.501374
106	49	1	56.3592	0.0979541	0.667869	0.0178098
106	50	1	46.8483	0.0946787	0.0946787	0.0369087
106	41	1	0.23835	0.525343	0	86.3508
106	42	1	32.4238	0.00960799	0	0.153728
106	43	1	47.974	0.00652146	0.468458	0.217382
106	44	1	78.1325	2.19783	1.77574	1.49639
106	45	1	73.126	1.26384	0.473173	2.3058
107	47	0	90.6662	2.96708	1.46417	1.43835
107	48	0	73.5637	7.19504	0.56716	0.82229
107	49	0	69.0908	0.00830062	0.0011858	0.0332025
107	50	0	35.0363	0.155517	0.00954927	0.495198
107	41	0	0	95.8976	0.00293763	4.06862
107	42	0	0.0151043	72.5349	0.00549247	1.81389
107	43	0	0.0498658	25.7806	0.00293328	2.54316
107	44	0	0.0419883	16.9294	2.26898	1.71183
107	45	0	0.132742	10.0943	23.1248	0.0148591
108	47	1	79.5769	5.60213	0.17843	0.739209
108	48	1	89.3931	4.20667	0.441517	0.131404
108	49	1	53.5194	0.886612	0.0492562	0.204413
108	50	1	57.9063	0	0	0.0168469
108	41	1	0	0	0	0
108	42	1	5.85895	0.0110027	0.00366757	0
108	43	1	88.0765	0.00475133	0	0
108	44	1	92.6871	2.19912	0	0
108	45	1	84.5663	2.01099	0.000722857	0.84502
109	47	1	66.9309	10.2422	0.0320894	0.135908
109	48	1	66.6154	16.1459	0.00923588	0.0985161
109	49	1	83.076	0.410763	0	0.0310288
109	50	1	20.2178	0.0708112	0.0122088	0.0488353
109	41	1	10.2952	0.0142857	0	23.881
109	42	1	56.0863	0.00259461	0.00259461	0.055784
109	43	1	70.2717	0.00285246	0	0.0213934
109	44	1	68.4131	0.0075039	0	0.0105055
109	45	1	68.2061	0.00138566	3.45998	0
110	47	1	66.775	2.34599	0.103413	0.130004
110	48	1	79.9778	6.03298	0.0249411	0.62907
110	49	1	14.3565	23.3743	0	0.0262338
110	50	1	51.4335	0.494704	0	0.0112433
110	41	1	0.694566	2.32191	0	0.436298
110	42	1	60.6359	34.6177	0.00395314	0
110	43	1	42.3762	32.1443	0.00631892	0.00157973
110	44	1	48.5497	34.2822	0.00159023	0
110	45	1	49.4034	38.9733	0.00116641	0
111	47	1	69.5269	11.0225	0.0269324	0.719993
111	48	1	82.9497	0.917949	0.00470743	2.93744
111	49	1	77.5212	0.0054653	0.00819795	1.78305
111	50	1	56.581	4.32691	0.0335593	0.0134237
111	40	1	0	99.7976	0.0067465	0.0607185
111	41	1	55.3981	31.7657	0	0.497524
111	42	1	54.5307	25.5052	0.005997	0.0035982
111	43	1	48.4121	38.7279	0.0029543	0.00147715
111	44	1	36.3205	52.3879	0.00641327	0.00641327
111	45	1	16.8897	37.2815	0.00472396	0.444053
112	47	0	43.8151	10.0108	0.0018663	5.34694
112	48	0	32.0207	6.76774	0.0891846	5.76613
112	49	0	50.0114	0.0297197	0	0.086873
112	50	0	16.9968	2.66062	0	0
112	45	0	24.1011	0.0154206	0.974068	4.70842
112	41	0	0	0.00351531	0	0.00351531
112	42	0	0.0431022	0.00445884	0	0
112	43	0	79.9866	0.00262006	0.0039301	0.0117903
112	44	0	65.1714	0.00420813	1.71061	1.18459
114	42	1	0.040577	0.0081154	36.8662	0.947473
114	43	1	42.4706	0.00803484	38.0305	0.191229
114	44	1	75.2509	0.00106769	13.581	0.33312
114	45	1	74.0195	2.27284	2.98854	0.959911
114	47	1	68.7345	5.31236	2.68104	7.88401
114	48	1	68.1863	5.18238	0.418602	4.07483
114	49	1	62.7562	0.358157	0.207235	1.56102
114	50	1	31.462	0	0.112924	0.246589
114	41	1	0.0966094	0.254758	0.0502898	0.00992562
115	42	1	0.0339156	99.9001	0.00753679	0.0018842
115	43	1	79.6782	13.1913	0	0
115	44	1	83.1438	2.2758	1.23583	3.37643
115	45	1	58.1448	5.1259	20.4339	0.726048
115	47	1	84.4688	4.47157	0.184123	1.45545
115	48	1	79.1251	7.6102	0.792779	0.940828
115	49	1	77.8363	3.7616	0.992945	0.273
115	50	1	69.1361	0.00743799	0.00371899	0.104132
116	42	0	0.040911	0.0190918	0.00545479	0.0027274
116	43	0	0.0151381	0.00252302	24.9224	0
116	44	0	0.0187888	0	1.86844	0
116	45	0	0.0128072	0	2.33988	3.81271
116	40	0	0.00504278	0.00504278	0	0.00336185
116	47	0	77.0085	1.05491	1.63899	2.90051
116	48	0	0.0249047	13.3582	27.8076	1.06623
116	49	0	53.3725	0.0860649	0.014754	0.22131
116	50	0	31.055	0	1.20761	0.00986814
116	41	0	0.0614734	86.0936	0.00384209	0
117	42	0	0.0130019	0.00709195	0	0
117	43	0	0.0814023	0.00407011	20.067	0.0013567
117	44	0	0.151153	0.0824472	16.0487	0
117	45	0	80.9163	4.13126	2.46167	1.13154
117	47	0	71.2852	13.4721	0.194417	7.07888
117	48	0	82.2016	5.70529	0.521491	7.19109
117	49	0	0.0316365	0.0105455	36.6501	0.0015065
117	50	0	69.9584	0.0737096	0.209176	0.0298823
118	48	1	67.3742	1.72398	0.0092687	0.092687
118	49	1	70.529	6.89073	0.506446	0.245549
118	47	1	79.7785	2.56268	0.0127571	1.18266
118	50	1	61.0081	0.708457	0.00279899	0.0413629
118	41	1	21.8549	0.254064	0.00546373	1.1747
118	42	1	72.9504	7.97259	0	0
118	43	1	86.8469	0.593989	1.24489	0
118	44	1	90.6151	1.04369	0.0247515	0.00412524
118	45	1	85.907	1.69666	0.072605	0.0573197
119	42	1	0.368249	0.0140434	0.965875	0
119	43	1	0.371815	21.5943	1.28956	0.00181373
119	44	1	0.199098	22.236	1.54403	0
119	45	1	0.311141	35.9965	0.0362288	0
119	47	1	79.4426	2.46552	6.48683	1.72718
119	48	1	89.9403	0.591077	0.039784	1.84427
119	49	1	84.0023	1.82549	0.113477	0.801737
119	50	1	70.2224	0.031727	0.0141009	0.253816
119	41	1	5.9732	10.5344	0	0.186462
120	48	0	16.656	8.80544	0.183638	14.8196
120	40	0	0.00136801	0.0246241	93.9849	0
120	44	0	26.7211	49.9594	0	0
120	47	0	4.09869	15.2237	10.0278	9.2034
120	49	0	10.2822	0.609394	0.0107704	0.0931115
120	50	0	27.5055	0.0136368	0.0017046	0.0329557
120	41	0	0	0.0129243	95.6983	0.0818542
120	42	0	0.00470256	0.00470256	59.9059	0.00940513
120	43	0	73.5675	0	8.22948	0.0211827
120	45	0	61.6857	0.31693	2.98942	0.0171314
122	47	1	87.0133	7.69765	0	2.88054
122	48	1	72.8205	13.0999	2.19105	3.07211
122	49	1	50.2307	0.0035719	0	0.00194831
122	42	1	91.9287	0.00667601	0.00333801	0.00333801
122	43	1	94.2089	0.204358	0	0
122	44	1	85.7919	10.8355	0	0.794424
122	45	1	94.435	2.48889	0	0.447271
123	42	0	0.0126202	34.8318	0	30.339
123	43	0	0.354461	13.1151	0.12245	5.34592
123	44	0	0.224987	19.1327	0.202929	2.44618
123	45	0	9.23496	5.80647	0.356036	3.1274
123	47	0	67.7082	0.478503	0.0389144	0.678841
123	48	0	78.5716	0.449242	0.00687616	0.0618854
123	49	0	49.2859	23.6335	0	0.259667
123	41	0	0.00295133	0	0	0
126	42	1	81.9821	0	0.559176	0.10651
126	43	1	83.9593	1.81735	0	0.0539273
126	44	1	71.9536	1.46613	0.0106705	0.211277
126	45	1	60.7196	2.28631	0.11422	4.38797
126	47	1	90.4443	1.19119	0.0405003	0.157236
126	49	1	53.433	0.538509	0.00874202	0
126	50	1	60.6833	0.0085732	0	0.0021433
126	41	1	0.418585	0.0906935	0.0139528	16.5969
126	40	1	0.0222398	0	0	0.0197687
127	42	1	44.0083	31.4993	0	0.011682
127	43	1	68.3317	4.26896	0.00282526	0
127	44	1	54.7691	0.77811	0.00213767	0.00213767
127	45	1	72.7984	1.69585	0.439338	0.199899
127	40	1	0	99.2097	0.000991631	0
127	47	1	88.2253	0.208487	0.00962248	0.189242
127	48	1	63.5236	0.0267031	1.10966	0.014835
127	49	1	45.9078	0.174444	0	0
127	50	1	11.2055	0	0.0162164	0
127	41	1	0.00243096	99.3777	0	0
128	42	1	32.0185	20.3946	0.00110768	0.00553839
128	43	1	56.8542	11.4295	0.0011639	0.0046556
128	44	1	65.3818	7.08713	0.0025748	0.00772439
128	45	1	60.2126	1.40029	0.600899	0.0018045
128	40	1	0.0390336	83.7107	0.0061632	1.65379
128	47	1	32.3475	13.3132	3.46439	0.880175
128	48	1	53.0267	6.84955	0.643301	0.485557
128	49	1	64.6832	0.610522	0.0467385	0.774107
128	50	1	30.7487	0.764432	0.0137118	0.00685589
128	41	1	0.945479	48.8281	0.025477	0.0707694
129	42	0	41.2171	0.0110848	0	0.17551
129	43	0	77.9232	0.00122221	8.82069	0.0672216
129	44	0	80.1611	0.00886918	17.7369	0.135994
129	45	0	95.9481	0.015044	0.315924	0.0137903
129	47	0	72.9618	10.7941	1.56042	2.65631
129	41	0	0.256168	0.635605	0.00385215	0.0134825
130	48	1	19.0159	16.0226	0.779088	2.92158
130	47	1	22.4794	30.3251	0.331832	0.259518
130	49	1	0.0168375	9.07667	0.626558	1.8409
130	50	1	56.0314	1.5144	0.284288	0.740955
130	41	1	0.519194	0.160177	0	4.04861
130	42	1	81.6673	0	0	0
130	43	1	67.3768	0	0	0
130	44	1	4.39982	0	0	0
130	45	1	30.3413	0	22.4825	0
131	42	0	0.0149345	0	0	78.3648
131	43	0	0.0175909	0.00219887	0.0065966	13.6945
131	44	0	42.3354	0	0.00737871	9.31931
131	45	0	10.9745	0.00297654	34.6827	1.52994
131	48	0	74.9638	0.142158	0	0.0902157
131	50	0	80.7618	1.08406	1.29366	8.0334
131	41	0	0	0	0	99.9421
132	42	0	0.0230023	0.00460045	14.516	0.791278
132	43	0	0.356021	0.0418103	18.6081	0.196382
132	44	0	64.1052	2.64187	11.1978	0.159524
132	45	0	65.0773	6.32916	0.358291	6.77267
132	47	0	64.7296	4.67104	0.0264036	2.54675
132	48	0	73.3064	0.89762	0.0117489	0.124539
132	49	0	40.4464	0.133974	0	0.0177319
132	50	0	35.7813	0.106533	0.0231594	0.0115797
133	48	1	84.0262	3.0081	0	0.285384
133	49	1	67.1478	8.74472	0	0.00767754
133	47	1	89.1266	3.78853	0.192826	0.00130729
133	50	1	73.7781	0.493454	0.0152334	0.213268
133	41	1	0.0469055	0.0521173	0	0
133	42	1	30.6988	44.0185	0	0
133	43	1	60.6927	11.1461	0	0
133	44	1	68.152	12.5237	0.0344768	0
133	45	1	72.1314	9.66147	0.122565	0.00422636
134	42	0	0.0136888	0.00855549	0	2.19021
134	43	0	0.0248646	45.2748	0.00355208	5.79522
134	44	0	23.6332	69.1691	0.0013702	1.58395
134	45	0	14.3363	76.817	0.0024398	1.41508
134	47	0	91.4787	4.46324	0.519732	0.798685
134	48	0	83.9238	3.28102	0.39153	2.21136
134	49	0	79.9501	5.25623	1.37548	2.40274
134	50	0	50.5591	0.114556	0.00249035	0.221641
135	47	1	54.0495	1.31769	1.43018	0.0482083
135	48	1	47.9775	1.05451	1.04369	0.329872
135	49	1	75.2684	0.030678	3.37969	0.035791
135	50	1	33.5876	0.0164069	0.42111	0.0437517
135	40	1	0.0114722	88.6114	0.0131111	8.86638
135	42	1	31.7325	44.0858	0	0.107456
135	43	1	32.2792	25.3401	0.00910042	0.546025
135	44	1	39.9347	6.52196	0.730419	0.129507
135	45	1	20.7853	0.0136565	53.3527	0.122909
136	47	1	75.3931	7.15621	0.683078	4.92654
136	48	1	73.2272	10.4077	0.0140835	0.0422505
136	49	1	68.7313	10.7486	0.891713	2.62708
136	50	1	57.0485	1.60424	0.0036295	2.53702
136	41	1	8.32603	89.0158	0.0253881	0.074895
136	42	1	70.9384	2.3819	0	0
136	43	1	85.488	0.109591	0	0
136	44	1	75.0167	10.5624	0	0
136	45	1	88.111	1.16603	0.0365815	1.31693
137	47	1	66.2282	11.0747	0.0187231	0
137	48	1	39.5347	8.10688	0.0545306	0
137	49	1	34.566	0	0.0258309	0.0688824
137	50	1	49.8168	0.10687	0	0.0534351
137	41	1	1.20941	98.5102	0.136915	0
137	40	1	0.09639	45.06	0	0.006885
137	42	1	72.9518	16.504	0.288376	0
137	43	1	78.9561	9.40628	0	0
137	44	1	80.6352	6.51526	0	0
138	47	1	88.0397	2.6682	0.0328731	0.126014
138	48	1	57.9209	3.23146	0.23374	0.0409046
138	50	1	49.5757	0	0	0.128807
138	49	1	48.3229	0.0228071	0.0312934	0.141616
138	41	1	7.90622	79.3449	0	0
138	42	1	70.8574	14.2517	0	0.00326126
138	43	1	75.6996	6.44228	0	0.413208
138	44	1	85.3907	1.02041	0	0.03111
138	45	1	66.8276	12.641	0	0.0467261
139	50	1	39.1211	0.291659	0.0129626	0.116663
139	47	1	85.5481	4.30964	0.00783689	0.99006
139	48	1	72.5128	2.80622	0.029138	2.04807
139	49	1	43.1753	0.801796	0.0224224	0.0329894
139	41	1	53.5796	13.7531	0	0
139	42	1	47.2315	42.601	0	0
139	43	1	58.5906	24.7217	0	0.169393
139	44	1	50.2487	28.8439	0.00546597	2.31211
139	45	1	86.6579	10.4377	0.00336157	0.00672314

## Sheet: F5
OTU	logFC	P.Value	adj.P.Val	sig	case.cont
Bifidobacterium_1	2.11757	0.0146104	0.0488694	FDR < 0.05 and FC > 1.5	ri_freq_cat0.2
Escherichia_coli_2	0.0697716	0.946952	0.956769	Not Significant	ns
Staphylococcus_3	0.745454	0.244315	0.394977	Not Significant	ns
Klebsiella_4	-3.24243	0.00104593	0.00724679	FDR < 0.05 and FC > 1.5	ri_freq_cat3.7
Enterococcus_faecium_5	-2.83794	0.0017255	0.00923649	FDR < 0.05 and FC > 1.5	ri_freq_cat3.7
Streptococcus_salivarius_subsp_thermophilus_6	-0.533792	0.361923	0.523978	Not Significant	ns
Blautia_7	0.404653	0.273314	0.434614	Not Significant	ns
Veillonella_8	0.38889	0.61886	0.709447	Not Significant	ns
Ruminococcus_gnavus_CC55_001C_9	-0.461869	0.62168	0.709447	Not Significant	ns
Bifidobacterium_bifidum_NCIMB_41171_11	0.811571	0.352726	0.5184	Not Significant	ns
ratAN060301C_12	0.510586	0.548025	0.664481	Not Significant	ns
Bifidobacterium_dentium_Bd1_14	-0.71275	0.283793	0.443998	Not Significant	ns
Collinsella_16	-1.13668	0.107588	0.228435	Not Significant	ns
Streptococcus_gallolyticus_subsp_macedonicus_18	0.152552	0.839031	0.875119	Not Significant	ns
Bacteroides_19	0.391701	0.64579	0.728391	Not Significant	ns
Clostridium_sensu_stricto_1_21	-1.48434	0.11304	0.228435	Not Significant	ns
Lactobacillus_23	0.92841	0.110868	0.228435	Not Significant	ns
Clostridium_sensu_stricto_1_24	0.518024	0.571892	0.684859	Not Significant	ns
Streptococcus_pyogenes_26	0.89544	0.0138899	0.0485595	FDR < 0.05 and FC > 1.5	ri_freq_cat0.2
Veillonella_27	-0.945321	0.219266	0.366703	Not Significant	ns
Clostridium_butyricum_29	0.717041	0.428615	0.585573	Not Significant	ns
Clostridium_butyricum_33	1.67442	4.24276e-05	0.000374135	FDR < 0.05 and FC > 1.5	ri_freq_cat0.2
Bacteroides_35	0.513997	0.403404	0.559003	Not Significant	ns
Peptostreptococcaceae_36	1.3677	0.0631225	0.17008	Not Significant	ns
Bifidobacterium_animalis_41	-0.477754	0.393952	0.553817	Not Significant	ns
Haemophilus_42	1.37082	0.041232	0.121197	Not Significant	ns
Erysipelotrichaceae_45	6.91197	2.4718e-08	5.99412e-07	FDR < 0.05 and FC > 1.5	ri_freq_cat0.2
Bacteroides_48	2.22106	0.00180465	0.00923649	FDR < 0.05 and FC > 1.5	ri_freq_cat0.2
Lactobacillus_49	0.0545638	0.924285	0.943744	Not Significant	ns
Clostridium_paraputrificum_50	-0.30449	0.540182	0.663262	Not Significant	ns
Streptococcus_55	-0.373721	0.459967	0.615737	Not Significant	ns
Streptococcus_anginosus_subsp_whileyi_62	-0.454565	0.488442	0.631718	Not Significant	ns
Bacteroides_65	-1.61207	0.00165641	0.00923649	FDR < 0.05 and FC > 1.5	ri_freq_cat3.7
Streptococcus_69	-0.13209	0.762245	0.82153	Not Significant	ns
Undibacterium_74	0.121597	0.297806	0.451362	Not Significant	ns
Lactobacillus_fermentum_75	1.17703	0.0338468	0.102598	Not Significant	ns
Corynebacterium_propinquum_79	0.34312	0.146788	0.279185	Not Significant	ns
Lactococcus_lactis_80	-0.467694	0.174963	0.314286	Not Significant	ns
Veillonella_85	-0.262423	0.663743	0.740036	Not Significant	ns
Veillonella_86	-0.858287	0.0867947	0.205343	Not Significant	ns
Parabacteroides_91	0.669408	0.16299	0.301689	Not Significant	ns
Rothia_113	0.280867	0.534302	0.663262	Not Significant	ns
Bilophila_wadsworthia_3_1_6_136	0.636516	0.108922	0.228435	Not Significant	ns
Bifidobacterium_147	0.377031	0.312062	0.465692	Not Significant	ns
Corynebacterium_149	-0.506928	0.102135	0.226074	Not Significant	ns
Bifidobacteriaceae_150	0.272264	0.46339	0.615737	Not Significant	ns
Veillonella_160	-0.734941	0.16484	0.301689	Not Significant	ns
Peptostreptococcus_168	0.416173	0.195648	0.343503	Not Significant	ns
Peptoniphilus_174	0.0266154	0.825281	0.870133	Not Significant	ns
Bifidobacterium_animalis_175	0.372421	0.293989	0.451362	Not Significant	ns
Veillonella_179	-1.43113	0.00208104	0.0100041	FDR < 0.05 and FC > 1.5	ri_freq_cat3.7
Escherichia_Shigella_185	-0.248465	0.535614	0.663262	Not Significant	ns
Streptococcus_189	-0.470835	0.204902	0.348692	Not Significant	ns
Actinomyces_194	0.518986	0.0140172	0.0485595	FDR < 0.05 and FC < 1.5	ri_freq_cat0.2
Eggerthella_202	3.51182	9.06542e-10	4.39673e-08	FDR < 0.05 and FC > 1.5	ri_freq_cat0.2
Finegoldia_203	-0.679082	0.0128762	0.0485595	FDR < 0.05 and FC > 1.5	ri_freq_cat3.7
Bifidobacterium_dentium_Bd1_205	-0.0190331	0.956769	0.956769	Not Significant	ns
Collinsella_211	-0.0400824	0.809215	0.86257	Not Significant	ns
Bifidobacterium_218	-0.331159	0.0682997	0.179056	Not Significant	ns
Bifidobacterium_229	0.0209224	0.900735	0.929482	Not Significant	ns
Bifidobacterium_237	-1.56137	4.7689e-09	1.54194e-07	FDR < 0.05 and FC > 1.5	ri_freq_cat3.7
Neisseria_239	0.634096	0.240415	0.394977	Not Significant	ns
Enterobacteriaceae_242	-0.895294	0.0137191	0.0485595	FDR < 0.05 and FC > 1.5	ri_freq_cat3.7
Bacteroides_245	1.18763	0.000415409	0.00309959	FDR < 0.05 and FC > 1.5	ri_freq_cat0.2
Bifidobacterium_246	1.55203	4.88729e-08	9.48134e-07	FDR < 0.05 and FC > 1.5	ri_freq_cat0.2
Bacteroides_249	0.391388	0.0615343	0.17008	Not Significant	ns
Enterococcaceae_251	-1.0976	0.00504698	0.0222526	FDR < 0.05 and FC > 1.5	ri_freq_cat3.7
Klebsiella_252	-0.717822	0.0822358	0.199422	Not Significant	ns
Bacillales_255	-1.10269	0.012166	0.0485595	FDR < 0.05 and FC > 1.5	ri_freq_cat3.7
Enterococcus_256	-1.57687	0.0012446	0.00804842	FDR < 0.05 and FC > 1.5	ri_freq_cat3.7
Bifidobacterium_breve_257	0.532518	0.145911	0.279185	Not Significant	ns
Veillonella_sp_DNF00869_275	-2.18849	4.81757e-06	5.19227e-05	FDR < 0.05 and FC > 1.5	ri_freq_cat3.7
Bacteroides_279	-0.802238	3.45101e-05	0.000334748	FDR < 0.05 and FC > 1.5	ri_freq_cat3.7
Citrobacter_sedlakii_288	-0.564112	0.0714702	0.180552	Not Significant	ns
Bifidobacteriaceae_309	0.918885	0.00180921	0.00923649	FDR < 0.05 and FC > 1.5	ri_freq_cat0.2
Carnobacteriaceae_311	0.0512293	0.715527	0.779844	Not Significant	ns
Gemella_322	-0.156418	0.613331	0.709447	Not Significant	ns
Gardnerella_333	-0.367342	0.102549	0.226074	Not Significant	ns
Enterobacteriaceae_345	-0.342796	0.198311	0.343503	Not Significant	ns
Veillonella_366	-0.617722	0.0120295	0.0485595	FDR < 0.05 and FC > 1.5	ri_freq_cat3.7
Veillonella_368	-0.140068	0.479378	0.628373	Not Significant	ns
Staphylococcaceae_382	-2.4179	4.63314e-07	7.49024e-06	FDR < 0.05 and FC > 1.5	ri_freq_cat3.7
Pasteurellaceae_385	0.220769	0.539706	0.663262	Not Significant	ns
Aggregatibacter_390	0.214276	0.391463	0.553817	Not Significant	ns
Ruminococcus_gnavus_CC55_001C_404	-1.77017	4.44047e-06	5.19227e-05	FDR < 0.05 and FC > 1.5	ri_freq_cat3.7
Bifidobacteriaceae_430	1.14738	6.49676e-05	0.000525155	FDR < 0.05 and FC > 1.5	ri_freq_cat0.2
Bacteroides_433	-0.963689	8.40971e-07	1.16535e-05	FDR < 0.05 and FC > 1.5	ri_freq_cat3.7
Bifidobacterium_435	0.729451	0.0258881	0.0810046	Not Significant	ns
Prevotella_melaninogenica_443	0.410186	0.128517	0.254412	Not Significant	ns
Fusobacterium_465	-0.122937	0.602563	0.709447	Not Significant	ns
Enterobacteriaceae_473	-0.84211	0.015333	0.0495767	FDR < 0.05 and FC > 1.5	ri_freq_cat3.7
Escherichia_Shigella_474	-0.25834	0.0974332	0.225024	Not Significant	ns
Streptococcus_502	-0.119357	0.67805	0.747396	Not Significant	ns
Streptococcus_503	0.668355	0.0506564	0.14452	Not Significant	ns
Veillonella_518	-0.356388	0.0725931	0.180552	Not Significant	ns
Staphylococcus_530	-0.958678	0.00216583	0.0100041	FDR < 0.05 and FC > 1.5	ri_freq_cat3.7
Streptococcus_salivarius_subsp_thermophilus_554	-1.61674	7.05427e-10	4.39673e-08	FDR < 0.05 and FC > 1.5	ri_freq_cat3.7

## Sheet: ST5
Bifidobacterium_1_16S	Escherichia_coli_16S	Staphylococcus_3_16S	Klebsiella_4_16S	Enterococcus_faecium_5_16S	Bifidobacterium_longum_breve_adolescentis_sh	Escherichia_coli_sh	Staphylococcus_epidermidis_sh	Klebsiella_oxytoca_sh	Enterococcus_faecium_sh
0.0316506	0.00791264	0.0217598	0	58.971	0.0391108	0.0335307	0.00530011	0.00697014	70.1127
59.5254	22.631	0.111767	0.00186279	0.58119	36.2864	8.76464	0.00976016	0	0.769843
0.0126202	34.8318	0.0227164	0	30.339	0.0363423	23.8484	0.0112686	0.00676718	54.4854
81.9821	0	8.93414	0.559176	0.10651	70.498	0.00867	0.01015	0.16555	0.13311
48.0879	0.00418174	29.6548	20.6264	0.016727	0.20626	0.02657	33.5868	25.3063	0.07743
0.0125461	0	2.11026	2.29343	0.00250922	0.299954	0.00399006	10.7096	4.65164	0.0337505
0.0230023	0.00460045	0.936958	14.516	0.791278	0.109781	0.0151601	1.83553	9.99374	2.9988
88.7953	0.17839	6.02236	0.0067743	0.0135486	90.8006	0.01177	0.33796	0.00786	0.02301
46.7226	37.8005	0.109006	0.0082269	0.586166	64.9348	12.918	0.0516133	0.00259017	0.0226115
88.587	0.0244166	9.35156	0	0	96.3757	0.00272	0.9829	0.00196	0.00967
0.0191522	0.0159602	1.50983	52.0301	0	0.162257	0.0589527	3.80811	2.73735	0.0117705
68.2562	25.2135	4.37417	0.0112736	0.00281841	79.3597	10.3784	0.548917	0.00662021	0.0157205
13.6152	52.6141	0	0.0023434	0.456963	28.8246	43.2776	0.0110123	0.000860177	0.799544
0	0.0020659	3.07613	0.0020659	24.8404	0.048501	0.0120203	4.81054	0.00092002	51.9207
0.0582012	34.4004	11.6197	0.0034236	27.6661	0.0272867	19.1003	17.1789	0.0173242	41.642
89.97	1.43794	4.10155	0.00258854	0	89.2418	0.108571	0.136892	0.00382005	0.0114001
0.0069796	0.00205282	3.51731	89.3738	2.85466	0.08888	0.0467	2.39687	73.6798	4.9414
0.0393691	73.0568	6.86253	0.0418297	0	0.09511	67.6088	5.04988	0.01804	0.05138
0.0257991	0.0154795	0.513403	15.0564	0.00515983	0.0482245	0.0141543	0.0146044	0.0382515	0.0196959
61.0117	0.00787228	8.82483	0.473911	5.33268	33.3661	0.0147304	7.28608	0.193819	6.99794

## Sheet: ST6-7
Escherichia_coli_2	e.coli.bin	Staphylococcus_3	staph.spp.bin	Klebsiella_4	kleb.spp.bin	Enterococcus_faecium_5	enterococc.spp.bin
28.9029	1	0.69877	1	0.0175684	0	0.00340034	0
0.0465393	1	11.0071	1	1.26738	1	0.00216462	0
52.6141	1	0	1	0.0023434	0	0.456963	1
14.7224	1	1.86892	1	0.0110967	0	0.016353	1
27.8047	1	0.175131	1	0	0	1.36499	1
0.00463583	0	1.55706	1	0.000579478	0	0.846038	1
0.0238113	0	9.08125	1	0.00549491	0	6.46018	1
15.8146	1	0.0953962	1	0.00529979	0	0.0388651	1
50.2296	1	8.78098	1	0.00468538	0	0.0134705	1
0.0020659	0	3.07613	1	0.0020659	0	24.8404	1
0.00293198	0	0.169077	1	0.000977326	0	0.00293198	0
0.0102046	0	3.95428	1	0.0102046	0	23.241	1
0.0285002	1	0.144876	1	0.00950006	0	0.0190001	1
0.00601711	0	50.3761	1	0.00601711	0	0.00515752	0
34.4004	1	11.6197	1	0.0034236	0	27.6661	1
0.0217661	0	48.4078	1	0.00870644	0	36.332	1
0.0324303	0	13.0345	1	18.1036	0	41.4234	1
0.435648	1	0.442455	1	84.2043	1	0.103807	1
13.0504	1	0.401067	1	5.29508	0	0	0
22.0287	1	0.922973	1	0.0153318	0	0.0981234	1
0.0261257	0	0.121585	1	1.79463	0	93.1269	1
49.5627	1	0.712225	1	2.49955	0	2.85341	0
0.17839	1	6.02236	1	0.0067743	0	0.0135486	1
0.00787867	0	43.1909	1	0.00787867	0	1.9677	1
0.00730567	0	6.70295	1	16.6204	0	0.00365283	0
48.119	1	2.45621	1	0.0147816	0	0.0394176	1
1.09399	1	0.609795	1	1.52009	0	0	0
39.2587	1	3.29429	1	0.0172476	0	0	0
0.0135947	0	15.4481	1	0.0090631	0	0.0090631	1
16.0227	1	0.0830191	1	0.0172957	0	0	0
6.84334	1	5.59358	1	24.7663	0	0.0019558	0
0.00320585	0	30.1831	1	0.00641169	0	0.00641169	0
37.8005	1	0.109006	1	0.0082269	0	0.586166	0
14.3747	1	0.905666	1	0.032604	0	0.021736	1
0.0244166	0	9.35156	1	0	0	0	0
28.4991	1	2.49875	1	0.00238886	0	0.291441	1
0.0159602	0	1.50983	1	52.0301	0	0	0
25.2135	1	4.37417	1	0.0112736	0	0.00281841	1
0.0154795	0	0.513403	1	15.0564	1	0.00515983	1
3.91106	1	1.31692	1	0.00330885	0	0	0
0.110621	1	3.47843	1	46.9316	0	6.18251	1
89.3296	1	0.389113	1	0.821924	1	0.00208082	1
0.00184291	0	0.0995172	1	0.0368582	0	0	0
1.28113	1	15.8614	1	0.273916	1	0.00213997	1
1.43794	1	4.10155	1	0.00258854	0	0	0
3.52978	1	10.2909	1	0.00392634	0	0.00392634	0
0.00132608	0	1.02639	1	1.28498	0	0.229413	1
0.00656383	0	12.6452	1	0.0164096	0	0	0
0.0379276	1	29.4508	1	0.0530987	0	6.19738	1
0.00429023	0	7.28375	1	48.781	0	7.86614	1
0.0213035	0	6.88769	1	64.519	0	15.4657	1
73.0568	1	6.86253	1	0.0418297	0	0	1
0.00205282	0	3.51731	1	89.3738	1	2.85466	1
23.0347	1	0.0230252	1	3.27094	1	22.6745	1
0	0	0.570843	1	0.000906101	0	0.0670515	1
0.00206985	0	19.1703	1	68.6935	0	0.603016	1
94.4908	1	0.00846919	1	0.0127038	0	0.0105865	0
52.2203	1	4.32513	1	6.3588	1	0.0073918	0
0.00201755	0	0.298598	1	12.7731	1	41.9369	1
68.4559	1	1.61853	1	0.01592	0	0.00530666	0
0.0123196	1	17.8681	1	0.00615982	0	7.87225	1
0.0265393	0	3.66748	1	0.00631888	0	0.00758265	1
18.2518	1	1.37626	1	0.18538	1	51.1293	1
29.3971	1	1.31999	1	3.51294	1	0.28747	1
22.631	1	0.111767	1	0.00186279	0	0.58119	1
0.0138653	0	49.3622	1	22.6819	1	1.00235	1
65.4919	1	0.757584	1	10.454	1	16.4363	1
0	0	0.0239464	1	0	0	95.2945	1
13.9162	1	1.38218	1	0.00277546	0	0	0
0.0247657	0	0.877277	1	85.8026	1	11.2293	1
54.7614	1	0.110974	1	0	0	0.0321662	0
20.6333	1	13.3964	1	0.00293587	0	0.79562	1
0.0111866	0	3.37515	1	0.00799041	0	0	0
10.4889	1	14.8568	1	0.0183016	0	0.00610054	0
0.0131544	0	0.00438481	1	31.2272	1	11.2397	1
0.00424334	0	55.9089	1	0.00282889	0	0.807649	1
16.1081	1	2.75193	1	0.0013142	0	1.05004	1
0.00791264	0	0.0217598	1	0	0	58.971	1
0.00425035	0	1.34948	1	24.7221	0	0.00212517	0
0	1	2.11026	1	2.29343	0	0.00250922	0
95.4035	1	3.34037	1	0	0	0.0119441	1
0	0	0.597304	1	0	0	0.00210318	0
4.35779	1	19.3691	1	0	0	0.00212265	0
0.0284988	0	14.12	1	58.8697	1	0.00657664	1
7.5981	1	2.26056	1	0.00175577	0	0.0175577	1
0.00787228	0	8.82483	1	0.473911	1	5.33268	1
0.00604897	0	19.08	1	0.00453672	0	28.8626	1
0.00418174	0	29.6548	1	20.6264	0	0.016727	1
0.00960799	0	11.488	1	0	0	0.153728	1
72.5349	1	0.0617903	1	0.00549247	0	1.81389	1
0.0110027	0	2.86621	1	0.00366757	0	0	0
0.00259461	0	6.76933	1	0.00259461	0	0.055784	1
34.6177	1	0.00790628	1	0.00395314	0	0	0
25.5052	1	0.897151	1	0.005997	0	0.0035982	1
0.00445884	0	30.5044	1	0	0	0	0
0.0081154	0	4.78606	1	36.8662	0	0.947473	1
99.9001	1	0.00753679	1	0.00753679	0	0.0018842	0
0.0190918	1	2.26101	1	0.00545479	0	0.0027274	0
0.00709195	1	99.2353	1	0	0	0	1
7.97259	1	4.67956	1	0	0	0	1
0.0140434	1	12.018	1	0.965875	0	0	0
0.00470256	0	14.1359	1	59.9059	1	0.00940513	1
0.00667601	1	7.08993	1	0.00333801	0	0.00333801	1
34.8318	1	0.0227164	1	0	0	30.339	1
0	1	8.93414	1	0.559176	0	0.10651	1
31.4993	1	9.0582	1	0	0	0.011682	0
20.3946	1	16.3316	1	0.00110768	0	0.00553839	1
0.0110848	1	40.0384	1	0	0	0.17551	1
0	0	6.07045	1	0	0	0	0
0	0	1.38725	1	0	0	78.3648	1
0.00460045	0	0.936958	1	14.516	1	0.791278	1
44.0185	1	2.33385	1	0	0	0	0
0.00855549	0	3.24766	1	0	0	2.19021	1
44.0858	1	3.95107	1	0	0	0.107456	1
2.3819	1	13.6929	1	0	0	0	1
16.504	1	0.713546	1	0.288376	1	0	0
14.2517	1	1.66976	1	0	0	0.00326126	1
42.601	1	0.175884	1	0	0	0	0

## Sheet: SF2
Shannon	Timepoint	pp_alg_utn_v
1.56387	47	1
1.06791	47	1
1.37099	47	1
0.609618	47	1
0.564082	47	1
1.02696	48	1
1.91152	48	1
2.65299	48	0
0.758368	48	1
1.78477	48	1
1.01318	48	1
1.82402	48	1
1.4132	48	1
1.08822	48	1
1.14625	49	1
1.15997	49	1
1.20058	49	1
1.2758	49	1
2.17623	49	1
2.38097	50	1
1.65177	50	1
1.8425	50	1
2.08415	50	1
1.81465	50	1
0.495247	47	1
1.30586	47	1
0.755664	47	0
0.497823	47	1
0.393789	47	0
2.04666	47	1
0.563794	47	1
1.18018	47	0
1.15423	47	1
1.14935	48	1
0.527426	48	1
1.77936	48	1
0.609185	48	0
1.15111	48	1
0.506463	48	0
1.55687	48	1
0.36865	48	1
1.49427	48	0
1.77181	48	1
1.09338	49	1
1.14433	49	1
2.38425	49	1
2.25751	49	0
1.79246	49	1
0.967466	49	0
1.0721	49	1
0.710058	49	1
2.97187	49	0
1.26172	49	1
0.816778	50	1
2.52771	50	1
2.17967	50	0
2.51637	50	1
1.0292	50	0
1.37531	50	1
1.45625	50	1
2.16601	50	0
2.11213	50	1
0.820772	47	1
0.484514	47	0
0.849932	47	1
1.08461	47	1
1.03669	47	1
0.532778	47	1
0.285294	47	0
1.7072	47	0
1.08696	47	1
0.495591	47	0
1.05719	48	1
0.4305	48	0
0.535914	48	1
0.913484	48	1
1.06099	48	1
0.460145	48	0
2.1964	48	0
0.824009	48	1
1.14391	48	0
2.09715	49	1
0.953126	49	0
1.63125	49	1
1.49328	49	1
0.852664	49	1
0.663587	49	1
1.80754	49	0
0.777083	49	1
1.32667	49	0
1.1973	50	1
1.39428	50	0
1.60353	50	1
1.9131	50	1
2.1821	50	1
0.700897	50	1
1.59559	50	0
2.21368	50	0
1.39929	50	1
2.25437	50	0
0.542217	42	0
1.01324	42	1
1.35159	42	0
0.0100918	42	1
0.236067	42	0
1.44622	42	1
0.0558825	42	0
1.25037	42	1
1.2864	42	1
1.87988	42	1
1.66916	43	0
1.36272	43	1
1.66719	43	0
0.778385	43	1
1.17743	43	0
1.11848	44	1
1.25452	43	0
1.10628	43	1
1.48577	43	1
1.46809	43	1
0.81147	44	0
0.887597	44	1
1.7889	44	0
0.871629	44	1
0.815129	44	0
1.2868	44	1
1.49619	44	0
1.46517	44	1
2.16607	44	1
1.20124	45	0
1.17715	45	1
1.3893	45	0
1.38291	45	1
0.851977	45	0
1.05957	45	1
0.881563	45	0
1.40543	45	1
1.3594	45	1
1.28164	45	1
1.4723	42	0
0.674199	42	1
1.14238	42	1
0.803691	42	0
1.17296	42	0
0.926078	42	0
1.41027	42	1
1.32325	42	1
1.66243	42	0
0.783752	42	0
1.28231	43	0
0.761948	43	1
1.47253	43	1
1.7046	43	0
0.724533	43	0
1.2145	43	0
1.15254	43	1
0.559854	43	1
1.22406	43	0
1.17566	43	0
1.72417	44	0
0.983732	44	1
1.29149	44	1
1.91344	44	0
0.595568	44	0
1.77756	44	0
1.15247	44	1
1.1992	44	1
1.39244	44	0
0.902978	44	0
1.90096	45	0
1.26768	45	1
1.4587	45	1
1.61831	45	0
0.236564	45	0
1.53605	45	0
1.05561	45	1
1.73898	45	1
1.40034	45	0
0.848146	45	0
1.23678	41	1
0.975514	41	1
0.189807	41	1
0.00491961	41	0
0.25507	40	1
0.18426	40	1
0.0572913	40	0
1.41392	40	1
0.363527	41	1
0.0218797	41	1
0.300652	41	1
1.05467	40	1
0.719445	40	0
0.281004	40	1
0.0259667	40	0
1.20014	40	1
0.0180494	40	1
0.229991	40	0
0.173772	41	0
0.0808753	40	0
0.0468633	40	1
0.418542	40	1
0.643253	40	1
0.461246	41	1
0.927438	47	0
1.33967	47	1
1.15358	47	0
0.721538	47	1
0.852466	47	0
0.824999	47	1
1.07819	47	0
1.71204	47	1
0.962826	47	1
1.99561	47	1
1.07854	48	0
1.22324	48	1
1.206	48	0
0.978843	48	1
0.699402	48	0
0.810933	48	1
0.789728	48	0
2.40415	48	1
0.577356	48	1
1.60894	48	1
1.75719	49	0
1.40816	49	1
1.4697	49	0
1.16001	49	1
1.42797	49	0
2.45304	49	1
0.929123	49	0
2.67044	49	1
0.776084	49	1
1.11653	49	1
2.4174	50	0
2.0515	50	1
2.62106	50	0
1.39091	50	1
1.30209	50	0
2.88192	50	1
1.29691	50	0
3.24577	50	1
1.40472	50	1
1.62841	50	1
1.31642	47	0
0.49184	47	1
1.63409	47	1
1.07374	47	0
0.614358	47	0
0.630045	47	1
1.05904	47	1
1.38663	47	0
0.436368	47	0
1.02523	48	0
1.4054	49	1
0.91305	48	1
1.20954	48	0
0.848859	48	0
1.47795	48	1
1.48623	48	1
1.17399	48	0
0.736529	48	0
1.68209	49	0
1.61649	50	1
1.76591	49	1
1.69024	49	0
2.54434	49	1
1.45783	49	1
2.26958	49	0
0.916719	49	0
1.34358	50	1
0.888218	50	0
2.64255	50	0
3.6522	50	1
2.26712	50	1
2.47602	50	0
1.39441	50	0
0.739223	44	0
1.93613	49	0
2.215	50	1
0.278936	44	1
1.92367	45	0
1.27777	44	0
0.896743	47	1
1.67342	47	1
2.16104	47	0
0.536259	47	1
0.681979	47	1
1.10881	48	1
1.8931	49	1
2.94848	49	0
1.45805	49	1
1.66185	49	1
2.08313	49	1
1.67273	50	1
1.45327	50	1
2.94725	50	0
0.960001	50	1
1.38699	48	0
1.51646	48	1
2.28691	41	1
3.37777	41	1
1.33057	41	1
0.358046	41	0
0.82158	41	1
0.578267	41	0
0.612897	41	1
3.8325	41	0
0.791644	41	0
1.11351	41	1
0.920389	41	1
0.757876	41	0
0.778293	41	1
0.0156635	41	1
0.992399	41	1
0.466212	41	0
0.0516177	41	0
0.0259276	41	0
1.35365	41	1
0.795964	41	1
0.168674	41	1
0.711384	41	1
0.611966	41	1
1.29324	41	1
0.289491	41	1
0.357059	41	0
0.0505863	41	0
0.690133	41	1
0.0427187	41	1
0.949745	41	0
0.0351736	41	0
0.927005	41	0
0.318151	41	1
1.13524	41	1
0.0427115	41	1
0.747135	41	1
1.10867	41	0
0.646604	41	0
1.04297	41	1
1.15952	41	1
0.227205	41	1
0.0461388	41	1
0.0605853	41	0
0.0572605	41	1
0.986775	41	1
4.3937	41	1
1.02425	41	1
1.726	41	1
0.244567	41	1
0.00929235	41	1
1.95426	41	0
1.42228	41	1
1.90245	41	0
1.22846	41	1
1.03417	41	1
0.096039	41	0
0.915117	41	1
0.0202107	41	1
0.824803	41	1
0.00575774	41	0
0.185254	41	0
4.46882	41	0
0.225589	41	0
0.0325883	41	1
0.193846	41	1
0.64021	41	1
0.524008	41	0
0.885329	41	0
0.0890238	41	1
0.548206	40	1
0.25663	40	1
1.21557	40	1
0.547495	40	0
0.344736	40	1
0.946989	40	1
0.214806	41	0
0.603645	40	1
4.4335	41	0
4.1896	41	1
2.6979	41	1
4.48436	41	0
3.61396	41	1
1.53244	41	0
0.125248	41	1
1.67729	41	0
0.762468	41	1
4.57662	41	1
4.33056	41	1
1.44031	41	1
4.05797	41	0
3.72735	41	0
3.74534	41	0
4.12136	41	1
0.670309	41	1
0.858587	41	0
1.28586	42	1
1.70786	42	0
0.507704	42	0
1.65444	42	1
1.74792	42	0
0.489515	42	1
1.1823	42	0
1.89369	42	0
1.4912	42	0
1.23737	42	1
2.03535	43	1
1.58546	43	0
1.08224	43	0
1.5075	43	1
1.60857	43	0
0.789646	43	1
1.35025	43	0
1.33182	43	0
0.927282	43	0
0.796256	44	1
2.30989	44	0
0.11546	44	0
1.30553	44	1
1.54421	44	0
0.56714	44	1
0.874271	44	0
1.37559	44	0
0.886305	44	0
0.904676	44	1
1.09903	45	1
1.42657	45	0
0.92205	45	0
1.01216	45	1
1.09577	45	0
1.22293	45	1
1.00535	45	0
0.909698	45	0
1.09419	45	0
1.36732	45	1
1.89098	42	1
1.22166	42	0
1.23156	42	1
0.430555	42	1
1.73066	42	1
1.24744	42	1
0.841309	42	1
1.52565	42	1
1.58988	42	0
0.392218	42	0
1.56838	43	1
0.99643	43	0
1.51618	43	1
0.689725	43	1
0.636709	43	1
1.4718	43	1
1.41015	43	1
0.717336	43	1
1.42598	43	0
0.128955	43	0
1.67882	44	1
1.5679	44	0
1.14981	44	1
0.266108	44	1
0.481942	44	1
1.57265	44	1
0.696567	44	1
0.526033	44	1
1.23842	44	0
1.16145	44	0
1.22305	45	1
0.829679	45	0
1.1873	45	1
0.398797	45	1
0.706512	45	1
1.00373	45	1
1.24419	45	1
0.961841	45	1
0.247252	45	0
1.89341	45	0
1.02997	42	0
1.49431	42	1
1.53177	42	0
1.18905	42	1
1.30487	42	1
1.72008	42	0
0.901677	42	1
1.49362	42	1
1.30807	42	1
1.62943	42	0
1.40835	43	0
1.01265	43	1
1.31415	43	0
1.14205	43	1
1.18722	43	1
1.37058	43	0
0.800734	43	1
1.10143	43	1
1.5244	43	1
0.66575	43	0
1.6011	44	0
1.57136	44	1
0.931087	44	0
1.18764	44	1
1.26908	44	1
1.33407	44	0
1.2302	44	1
1.05315	44	1
1.01521	44	1
1.03223	45	0
1.31147	45	1
1.12813	45	0
0.952282	45	1
0.550849	45	1
2.04565	45	0
0.840112	45	1
1.25093	45	1
1.48077	45	1
1.10433	45	0
0.88139	47	0
1.29294	47	1
1.00028	47	0
0.68117	47	1
0.594253	47	1
1.83531	47	0
0.968951	47	1
1.33647	47	1
1.32892	47	1
1.14831	47	0
1.42226	48	0
1.39548	48	1
1.51349	49	0
1.04757	48	1
0.552804	48	1
2.72125	48	0
0.527233	48	1
1.25989	48	1
1.74432	48	1
0.950682	48	0
1.20828	49	0
2.08159	49	1
1.33417	50	0
1.1985	49	1
1.90583	49	1
1.36082	49	1
1.64765	49	1
1.56853	49	1
1.64326	49	0
1.77892	50	0
1.6892	50	1
1.62397	50	1
1.89145	50	0
2.40776	50	1
2.28514	50	1
1.77326	50	1
1.95467	50	0
1.33145	47	1
1.91841	47	0
1.27203	47	0
0.915045	47	1
0.497031	47	1
0.963632	47	0
1.41044	47	0
0.848518	47	1
1.42881	48	1
1.38928	48	0
1.24071	48	0
1.48135	49	1
0.816895	48	0
0.887091	48	1
0.782215	48	0
1.20803	48	0
1.20658	48	0
0.971171	48	1
0.859715	49	1
2.33392	49	0
1.32495	49	0
0.86005	48	1
1.90458	49	0
1.52117	49	1
1.03961	49	0
1.36725	49	0
1.47315	49	0
1.3236	49	1
0.929617	50	1
2.73323	50	0
1.04305	50	0
2.00589	50	1
1.73607	50	1
0.913591	50	0
1.85943	50	0
2.31567	50	0
2.21874	50	1
1.16997	47	1
1.17692	47	0
1.1362	47	1
0.763109	47	1
1.2156	47	1
1.29414	47	1
1.18091	47	1
0.932982	47	1
0.640246	47	0
1.40523	48	0
1.06718	48	1
1.06149	48	0
1.41438	48	1
0.9394	48	1
1.29084	48	1
1.62763	48	1
1.5649	48	1
0.992885	48	1
0.804897	48	0
0.745035	49	0
1.09222	49	1
1.3696	49	0
1.75018	49	1
1.84124	49	1
1.16599	49	1
1.71455	49	1
1.9617	49	1
1.44374	49	1
1.6174	49	0
2.05457	50	0
1.92088	50	1
2.07352	50	0
1.28279	50	1
2.84078	50	1
1.49858	50	1
3.05972	50	1
1.80996	50	1
2.45585	50	0
1.28011	42	1
1.28492	42	0
0.468845	42	1
0.975116	42	1
1.35352	42	1
0.524534	42	0
0.985767	42	1
1.83174	42	1
1.33132	42	1
0.796616	42	1
1.6957	43	1
1.0716	43	0
0.786357	43	1
1.43849	43	1
1.67607	43	1
1.40321	43	0
1.06648	43	1
1.49318	43	1
1.51635	43	1
0.934694	43	1
1.61221	44	1
0.66427	44	0
0.477576	44	1
1.42268	44	1
0.715808	44	1
1.72494	44	0
0.982895	44	1
0.835552	44	1
1.16973	44	1
1.09037	45	1
0.659818	45	0
0.375926	45	1
1.56642	45	1
0.84871	45	1
1.59197	45	0
0.938013	45	1
1.00759	45	1
1.23672	45	1
1.08203	45	1
0.993577	42	0
0.837082	42	1
0.872308	42	0
0.97171	42	1
0.89225	42	0
0.738647	43	1
1.07636	42	1
1.13675	42	1
1.62614	42	0
0.808504	42	1
0.912458	43	0
0.660767	43	1
1.01603	43	0
1.12939	43	1
1.08037	43	0
0.553371	42	1
1.02178	43	1
1.99611	43	1
1.16723	43	0
0.783135	43	1
2.03802	44	0
0.706677	44	1
0.37155	44	0
0.821061	44	1
1.19201	44	0
0.611807	44	1
1.59409	44	1
1.20001	44	1
1.39372	44	0
0.990675	44	1
1.02345	45	0
0.640468	45	1
0.584032	45	0
0.782034	45	1
1.68306	45	0
1.13125	45	1
1.45083	45	1
1.34455	45	1
1.32933	45	0
1.56604	45	1
1.15976	47	1
0.783168	47	0
0.958068	47	1
1.12193	47	1
0.666189	47	1
0.523029	47	0
1.02241	47	1
1.44775	47	1
1.1764	47	1
1.46477	47	1
0.615311	48	1
0.835201	48	0
0.462272	48	1
1.45288	48	1
0.520646	48	1
0.571051	48	0
1.71744	48	1
1.13632	48	1
1.44654	48	1
1.43025	48	1
1.8313	49	1
1.07822	49	0
1.43956	49	1
1.78194	49	1
1.45865	49	1
1.15038	49	0
0.952695	49	1
1.68301	49	1
1.26459	49	1
1.5876	49	1
2.55052	50	1
1.99686	50	0
2.70875	50	1
1.46736	50	1
1.70638	50	1
2.28501	50	0
2.73568	50	1
1.89353	50	1
1.81198	50	1
2.00264	50	1
0.93369	47	0
0.688367	47	1
0.724818	47	0
0.464179	47	1
0.705356	47	0
0.631656	47	1
1.81344	47	1
0.722598	47	1
0.821365	47	0
0.806511	47	1
1.27589	48	0
0.853129	48	1
0.512719	48	0
1.12625	48	0
0.61362	48	1
1.39971	48	1
0.807565	48	1
0.682224	48	0
1.16998	48	1
1.0116	49	0
0.214735	49	1
0.765806	49	0
0.872146	48	1
1.16542	49	0
0.777949	49	1
2.27927	49	1
1.32957	49	1
2.39302	49	0
2.62769	50	0
1.16734	50	1
1.66066	50	0
1.63193	50	1
1.36791	50	0
1.42213	50	1
2.49243	50	1
2.13309	50	0
0.382924	42	1
1.67662	42	1
1.32844	42	1
1.47558	42	1
1.06511	42	0
1.1071	42	0
1.08922	42	1
0.218401	42	1
1.62039	42	1
1.45906	42	1
0.785907	43	1
1.92218	43	1
1.23439	43	1
1.15521	43	1
1.35679	43	0
1.74878	43	0
0.67137	43	1
1.29865	43	1
1.45243	43	1
1.41202	43	1
1.04017	45	1
1.89407	44	1
0.970544	44	1
1.43011	44	1
1.26742	44	0
0.753117	44	0
1.57329	44	1
2.08399	44	1
0.355164	44	1
0.692346	44	1
1.75709	44	1
1.75991	45	1
1.78851	45	1
0.967558	45	1
0.677211	45	0
0.721047	45	0
1.37812	45	1
0.773866	45	1
0.582006	45	1
0.767293	45	1
1.24302	42	0
0.751572	42	0
0.521396	42	0
1.1143	42	0
1.82852	42	0
1.10529	42	1
1.68123	42	1
0.965945	42	1
0.975397	42	0
1.86439	42	0
1.30473	43	0
0.802683	43	0
1.47425	43	0
1.49173	43	0
1.88151	43	0
0.91546	43	1
1.46822	43	1
1.50295	43	1
0.309194	43	0
1.50762	43	0
1.20775	44	0
1.10856	44	0
1.19324	44	0
1.62726	44	0
0.915374	44	0
1.23102	44	1
0.9932	44	1
1.22385	44	1
0.989874	44	0
1.92611	44	0
1.14295	45	0
0.826771	45	0
0.0293074	45	0
1.23106	45	0
1.01315	45	0
1.05853	45	1
0.857633	45	1
1.20384	45	1
1.24092	45	0
1.93704	45	0
0.92502	47	1
1.25427	47	1
1.40535	47	1
0.846267	47	1
0.804223	47	0
0.57084	47	1
0.687124	47	1
0.903686	47	1
1.96496	48	1
2.13824	48	1
1.08061	48	1
0.383946	48	1
0.804565	48	0
0.947546	48	0
1.06383	48	1
1.49632	48	1
1.02569	48	1
2.11995	49	1
1.08854	49	1
2.42565	49	1
1.40708	49	1
1.07279	49	1
1.17279	49	0
0.755664	49	0
0.521946	49	1
1.26317	49	1
1.96629	49	1
2.00639	50	1
1.93529	50	1
2.36263	50	1
1.97242	50	1
0.954164	50	1
1.47875	50	0
1.6705	50	0
1.60892	50	1
1.71337	50	1
2.00256	50	1
1.39692	47	1
0.351626	47	0
0.753288	47	0
1.34463	47	0
0.952628	47	0
1.04753	47	0
1.02528	47	1
1.25826	47	1
1.31443	47	1
1.17409	47	0
0.945495	48	0
0.843988	48	0
0.79131	48	0
0.842615	48	0
0.967881	48	0
1.86257	48	1
1.1162	48	1
1.25736	48	1
0.612601	48	0
1.24177	48	0
1.40467	49	0
1.26644	49	0
1.26498	49	0
0.935323	49	0
1.94231	49	0
2.23907	49	1
2.03046	49	1
1.23251	49	1
1.06735	49	0
0.962873	49	0
2.28276	50	0
1.51923	50	0
2.0243	50	0
2.28745	50	0
2.84357	50	0
1.51243	50	1
2.88793	50	1
2.22954	50	1
1.69444	50	0
1.7175	50	0
1.25973	42	1
1.49924	42	1
1.16696	42	1
1.36978	42	0
1.25584	42	1
0.23664	42	0
1.46076	42	1
0.738478	42	1
1.80888	42	0
1.59033	42	1
1.43115	43	1
0.975001	43	1
1.43868	43	1
1.62456	43	0
0.786408	43	1
1.75181	43	0
1.28841	43	1
0.446918	43	1
2.07364	43	0
1.27302	43	1
1.17064	44	1
1.1342	44	1
1.50602	44	1
1.45493	44	0
1.14399	44	1
1.46654	44	0
1.82087	44	1
0.730113	44	1
0.752369	44	0
0.991687	44	1
1.35845	45	1
1.14398	45	1
1.65381	45	1
1.21886	45	0
1.34022	45	1
1.19608	45	0
1.60772	45	1
0.678876	45	1
1.2595	45	0
1.0615	45	1
1.3458	42	1
0.970075	42	1
0.908381	42	1
1.14742	42	1
1.20824	42	1
1.38867	42	0
1.377	42	0
1.31396	42	1
0.69695	42	0
1.40575	43	1
1.06997	43	0
0.505731	43	1
1.40908	43	1
0.930925	43	1
1.33184	43	1
1.45066	43	0
0.7846	43	0
1.16162	43	1
1.20271	43	0
1.23238	44	1
0.585124	44	0
0.371009	44	1
1.2564	44	1
1.03412	44	1
0.791988	44	1
1.83817	44	0
0.943632	44	0
1.09739	44	1
1.1526	44	0
1.56656	45	1
0.370649	45	0
0.602308	45	1
1.15014	45	1
0.992903	45	1
0.371731	45	1
1.40238	45	0
1.74389	45	1
1.62221	45	0
0.902644	42	1
0.692703	42	1
1.18324	42	0
1.27112	42	1
1.4414	42	1
1.02375	42	1
1.04811	42	1
1.04166	42	1
1.13537	42	1
0.313843	42	1
0.679824	43	1
0.96718	43	1
0.981531	43	0
1.34581	43	1
1.66264	43	1
0.597053	43	1
0.888046	43	1
1.13182	43	1
1.23042	43	1
0.249085	43	1
0.471346	44	1
0.583496	44	1
1.14044	44	1
1.81652	44	1
0.886584	44	1
0.884214	44	1
0.760572	44	1
1.46227	44	1
0.544449	44	1
0.610783	45	1
1.78267	45	1
1.50667	45	0
1.04648	45	1
1.38124	45	1
0.625156	45	1
1.24504	45	1
0.520315	45	1
0.297658	45	1

[truncated: 2 more sheets: SF5 , SF6]
